# Supplementary material for: Global Analyses of Expressed Piwi-Interacting RNAs in Gastric Cancer
Source: Int J Mol Sci. 2020 Oct 16;21(20):7656. doi: 10.3390/ijms21207656 (PMC7593925; doi:10.3390/ijms21207656)
Supplement: Supplementary file 1 [file ijms-21-07656-s001.zip]

Archive with 9 entries (9 files):
- Supplementary Materials for conversion/ijms-877694_supplementary_figures for proof.pdf
- Supplementary Materials for conversion/ijms-877694_supplementary_table _1.xlsx
- Supplementary Materials for conversion/ijms-877694_supplementary_table _2.docx
- Supplementary Materials for conversion/ijms-877694_supplementary_table _3.docx
- Supplementary Materials for conversion/ijms-877694_supplementary_table _4.docx
- Supplementary Materials for conversion/ijms-877694_supplementary_table _5.docx
- Supplementary Materials for conversion/ijms-877694_supplementary_table _6 .txt
- Supplementary Materials for conversion/ijms-877694_supplementary_table _7.xlsx
- Supplementary Materials for conversion/ijms-877694_supplementary_table _8.xlsx
