# Supplementary material for: Global Analyses of Expressed Piwi-Interacting RNAs in Gastric Cancer
Source: Int J Mol Sci. 2020 Oct 16;21(20):7656. doi: 10.3390/ijms21207656 (PMC7593925; doi:10.3390/ijms21207656)
Supplement: Supplementary file 1 [file ijms-21-07656-s001.zip › Supplementary Materials for conversion/ijms-877694_supplementary_table _1.xlsx]

## Sheet: statistics table
Table S1: Global statistics of small RNA sequencing
	Trim/Filter				Alignment
Samples	input	output	discarted	discarted (%)	Mismatch rate per base (%)	Total mapped	unmapped	unmapped (%)
GC.100927_1A	677258	655423	21835	0.0322403	2.18%	654569	854	0.00130298
AT.100927_1B	53467	51302	2165	0.0404923	1.51%	51143	159	0.00309929
GC.110620_7A	542192	522900	19292	0.0355815	0.19%	522752	148	0.000283037
AT.110620_7B	1321745	1279297	42448	0.0321151	0.24%	1278350	947	0.00074025
GC.110720_8A	859693	828595	31098	0.0361734	0.58%	824970	3625	0.00437488
AT.110720_8B	773936	749195	24741	0.0319678	0.26%	747984	1211	0.0016164
GC.110629_9A	2872192	2777859	94333	0.0328436	0.36%	2776311	1548	0.000557264
AT.110629_9B	316613	305325	11288	0.0356524	0.61%	304979	346	0.00113322
GC.110810_10A	713705	689067	24638	0.0345213	0.33%	688225	842	0.00122194
AT.110810_10B	335680	324655	11025	0.0328438	0.28%	324351	304	0.000936379
GC.110914_13A	1083552	1046758	36794	0.0339568	0.26%	1046202	556	0.000531164
AT.110914_13B	1314963	1273988	40975	0.0311606	0.23%	1272887	1101	0.000864215
GC.120116_E1A5	2225191	2152438	72753	0.0326952	0.26%	2151603	835	0.000387932
AT.120116_E1B2	779760	753282	26478	0.0339566	0.34%	752996	286	0.000379672
GC.120130_E1A5	2910218	2816066	94152	0.0323522	0.46%	2814914	1152	0.000409081
AT.120130_E1B1	1243405	1202074	41331	0.0332402	0.20%	1201343	731	0.000608116
HC.1715	1166211	1127741	38470	0.0329872	0.23%	1126504	1237	0.00109688
HC.LMP	1332034	1285921	46113	0.0346185	0.20%	1284493	1428	0.00111049
HC.1759	1422295	1373486	48809	0.0343171	0.31%	1370940	2546	0.00185368
HC.SRC	885334	854691	30643	0.0346118	0.27%	853237	1454	0.0017012
HC.1705	1429230	1379645	49585	0.0346935	0.22%	1378708	937	0.00067916
HC.CMNM	1528719	1476746	51973	0.0339977	0.17%	1475340	1406	0.000952093
HC.1727	1583871	1532531	51340	0.0324143	0.20%	1531202	1329	0.000867193
HC.STCS	1723526	1666226	57300	0.0332458	0.20%	1665004	1222	0.000733394
