# Supplementary material for: Global Analyses of Expressed Piwi-Interacting RNAs in Gastric Cancer
Source: Int J Mol Sci. 2020 Oct 16;21(20):7656. doi: 10.3390/ijms21207656 (PMC7593925; doi:10.3390/ijms21207656)
Supplement: Supplementary file 1 [file ijms-21-07656-s001.zip › Supplementary Materials for conversion/ijms-877694_supplementary_table _6 .txt]

GC.100927_1A	ADJ.100927_1B	GC.110620_7A	ADJ.110620_7B	GC.110720_8A	ADJ.110720_8B	GC.110629_9A	ADJ.110629_9B	GC.110810_10A	ADJ.110810_10B	GC.110914_13A	ADJ.110914_13B	GC.120116_E1A5	ADJ.120116_E1B2	GC.120130_E1A5	ADJ.120130_E1B1	NC.1715	NC.LMP	NC.1759	NC.SRC	NC.1705	NC.CMNM	NC.1727	NC.STCS
piR-hsa-10065	0	0	0	0	0	0	1	0	0	0	0	0	0	0	0	0	0	0	0	0	0	0	0	0
piR-hsa-1008+piR-hsa-11341+piR-hsa-12423+piR-hsa-17520	11	0	0	2	10	6	75	2	3	0	24	7	53	2	29	2	29	10	7	16	14	15	13	48
piR-hsa-1011+piR-hsa-12425	0	0	0	3	2	1	3	0	3	1	2	2	5	1	2	0	3	1	4	2	2	1	2	3
piR-hsa-10127	0	0	0	0	0	1	0	0	0	1	0	0	0	0	0	0	0	0	0	0	0	0	0	0
piR-hsa-1017+piR-hsa-7786+piR-hsa-79	0	0	0	0	0	1	0	0	0	0	0	0	0	0	0	0	0	0	0	0	0	0	0	0
piR-hsa-10180	0	1	0	0	0	0	0	0	0	0	0	0	0	0	0	0	0	0	0	0	0	0	0	0
piR-hsa-10183	0	0	0	0	0	0	0	0	0	0	0	0	0	0	0	0	0	0	0	0	0	1	0	0
piR-hsa-10235	0	0	0	0	0	0	0	0	0	0	0	0	0	0	0	0	0	0	1	0	0	0	0	0
piR-hsa-10246+piR-hsa-16348+piR-hsa-32506	0	0	0	0	0	0	0	0	0	1	0	0	5	0	1	1	0	1	0	0	0	1	0	0
piR-hsa-10324	0	0	0	0	0	0	0	0	0	0	0	0	0	0	0	0	0	0	0	0	0	0	0	1
piR-hsa-10337	0	0	0	0	0	1	0	0	0	0	0	0	0	0	0	0	0	0	0	0	0	0	0	0
piR-hsa-10345+piR-hsa-32554+piR-hsa-32803	0	0	0	0	0	0	0	0	0	0	0	0	0	0	0	1	0	0	0	0	0	0	0	0
piR-hsa-10346	0	0	0	0	0	0	0	0	0	0	0	0	0	0	0	1	0	0	0	0	0	0	0	0
piR-hsa-10380	0	0	0	0	0	0	1	0	0	0	0	0	0	0	0	0	0	0	0	0	0	0	0	0
piR-hsa-10387	0	0	0	0	0	0	0	0	0	0	0	0	0	0	0	0	1	0	0	0	0	0	0	0
piR-hsa-1043+piR-hsa-12682+piR-hsa-1731+piR-hsa-28525	0	0	0	0	2	2	2	1	1	0	1	0	3	0	2	2	1	0	0	0	0	0	0	0
piR-hsa-10467	0	0	0	0	1	0	0	0	0	0	0	0	0	0	0	0	0	0	0	0	0	0	0	0
piR-hsa-10484	0	0	0	0	0	0	0	0	1	0	0	0	0	0	0	0	0	0	0	0	0	0	0	0
piR-hsa-10488	0	0	0	0	0	0	0	0	0	0	0	0	1	0	0	0	0	0	0	0	0	0	0	0
piR-hsa-10496	0	0	0	0	0	0	0	0	0	0	0	0	0	0	0	0	0	0	0	0	0	1	0	0
piR-hsa-10505	0	0	0	0	0	0	0	0	0	0	0	0	0	0	0	0	0	0	0	0	0	1	0	0
piR-hsa-10514+piR-hsa-29479+piR-hsa-8034	0	0	0	0	0	0	0	0	0	0	0	0	0	0	0	0	0	0	0	0	1	0	0	0
piR-hsa-10579	0	0	0	0	0	0	0	0	0	0	0	0	0	0	0	0	0	0	1	0	0	0	0	0
piR-hsa-10631+piR-hsa-26758	0	0	15	15	6	8	27	5	8	4	16	13	22	7	15	19	15	28	13	23	18	48	35	67
piR-hsa-10678	0	0	0	0	0	0	0	0	0	0	0	0	0	0	0	0	0	0	0	0	0	1	0	0
piR-hsa-1077+piR-hsa-1336+piR-hsa-26747+piR-hsa-26754+piR-hsa-26946	2	0	0	0	9	0	4	0	0	0	0	0	2	0	1	0	1	0	1	0	0	0	0	1
piR-hsa-10816+piR-hsa-25490	0	0	0	0	0	0	0	0	0	0	0	1	1	0	0	0	0	1	0	0	0	0	0	0
piR-hsa-10824	0	0	0	0	0	0	0	0	0	0	0	0	0	1	0	0	0	0	0	0	0	0	0	0
piR-hsa-10844	0	0	0	0	0	0	0	0	0	0	0	0	0	0	1	0	0	0	0	0	0	0	0	0
piR-hsa-10854	0	0	0	0	0	0	0	0	0	0	0	0	0	0	0	0	0	0	0	0	0	1	0	0
piR-hsa-10863+piR-hsa-18657+piR-hsa-3586	0	0	0	0	1	0	3	0	0	0	0	0	2	0	1	0	0	1	0	0	0	0	0	0
piR-hsa-10867	0	0	0	0	0	0	1	0	0	0	0	0	0	0	0	0	0	0	0	0	0	0	0	0
piR-hsa-10873+piR-hsa-4815+piR-hsa-9059	0	0	0	0	0	0	0	0	1	0	0	0	0	0	0	0	0	0	0	0	0	0	0	0
piR-hsa-10879	0	0	0	0	1	0	0	0	1	0	0	0	0	0	0	0	0	0	0	0	0	0	0	0
piR-hsa-10886	0	0	0	0	0	0	0	0	0	1	0	0	0	0	0	0	0	0	0	0	0	0	1	0
piR-hsa-10887+piR-hsa-10888+piR-hsa-28542	0	0	0	0	0	0	0	0	0	0	0	0	0	0	0	0	0	0	0	0	0	0	1	0
piR-hsa-10923	0	0	0	0	1	0	0	0	0	0	0	0	0	0	0	0	0	0	0	0	0	0	0	0
piR-hsa-10927+piR-hsa-1681+piR-hsa-27744+piR-hsa-27745+piR-hsa-31139	0	0	0	0	0	0	0	0	0	0	0	0	0	1	1	0	0	0	0	0	0	0	0	0
piR-hsa-1093+piR-hsa-12821+piR-hsa-13509+piR-hsa-13591+piR-hsa-13592+piR-hsa-17114	0	0	0	0	1	0	0	0	0	0	0	0	0	0	0	0	0	0	0	0	0	0	0	0
piR-hsa-10948	0	0	0	0	0	0	1	0	0	0	0	0	0	0	0	0	0	0	0	0	0	0	0	0
piR-hsa-10976	0	0	0	0	0	0	0	0	0	0	0	1	0	0	0	0	0	0	0	0	0	0	0	0
piR-hsa-1100+piR-hsa-12485+piR-hsa-13893+piR-hsa-23588+piR-hsa-23679+piR-hsa-27398+piR-hsa-27399+piR-hsa-27400+piR-hsa-28116	2696	5	11	7	72	8	691	28	28	3	80	10	357	38	113	29	45	23	28	23	82	52	68	199
piR-hsa-11033+piR-hsa-23955+piR-hsa-29826	0	0	0	0	0	0	0	0	0	0	1	0	0	0	0	0	0	0	0	0	0	0	0	0
piR-hsa-11080+piR-hsa-1219+piR-hsa-28382	244	2	1	2	12	6	65	3	12	1	5	6	20	4	16	11	4	2	7	0	0	5	3	4
piR-hsa-11083+piR-hsa-13549+piR-hsa-15138+piR-hsa-15364+piR-hsa-15512+piR-hsa-15513+piR-hsa-15514+piR-hsa-1867+piR-hsa-1868+piR-hsa-1869+piR-hsa-1870+piR-hsa-1871+piR-hsa-23465+piR-hsa-25228+piR-hsa-26078+piR-hsa-26388+piR-hsa-26389+piR-hsa-26390+piR-hsa-26391+piR-hsa-27087+piR-hsa-30822+piR-hsa-3642+piR-hsa-3643+piR-hsa-4433+piR-hsa-6664+piR-hsa-6665+piR-hsa-6666+piR-hsa-6667+piR-hsa-7011+piR-hs…	0	0	0	0	0	0	0	0	0	0	0	0	0	0	0	0	0	1	0	0	0	0	0	0
piR-hsa-11134+piR-hsa-18408+piR-hsa-18409+piR-hsa-21788+piR-hsa-25190+piR-hsa-3025+piR-hsa-3026+piR-hsa-32448+piR-hsa-538+piR-hsa-539+piR-hsa-9731	0	0	0	0	0	0	0	0	0	0	0	0	0	0	0	0	0	0	1	0	0	0	0	0
piR-hsa-11190+piR-hsa-9196	0	0	0	0	0	0	0	0	0	0	0	0	0	0	0	0	0	0	0	0	0	0	0	1
piR-hsa-11192	0	0	0	0	1	0	0	0	0	0	0	0	0	0	0	0	0	0	0	0	0	0	0	0
piR-hsa-11204	0	0	0	0	0	0	0	0	0	0	0	0	0	0	0	0	0	0	1	0	0	0	0	0
piR-hsa-11241	0	0	0	0	0	0	0	0	0	0	0	0	0	0	0	0	0	0	0	0	1	0	0	0
piR-hsa-11256	0	0	0	2	2	1	1	0	1	0	1	0	3	0	1	0	2	0	1	0	0	2	1	0
piR-hsa-11267+piR-hsa-24148	0	0	0	0	0	0	0	0	0	0	0	1	0	0	0	0	0	0	0	0	0	0	0	0
piR-hsa-11291	0	0	0	0	0	0	1	0	0	0	0	0	0	0	0	0	0	0	0	0	0	0	0	0
piR-hsa-11357+piR-hsa-11358+piR-hsa-139+piR-hsa-16115+piR-hsa-17180+piR-hsa-17639+piR-hsa-17910+piR-hsa-17911+piR-hsa-17912+piR-hsa-23011+piR-hsa-2404+piR-hsa-2405+piR-hsa-2494+piR-hsa-2495+piR-hsa-2496+piR-hsa-25002+piR-hsa-25434+piR-hsa-26829+piR-hsa-26955+piR-hsa-28107+piR-hsa-31893+piR-hsa-32793+piR-hsa-5695+piR-hsa-6707+piR-hsa-6708+piR-hsa-6711+piR-hsa-780	0	0	0	0	0	0	0	0	0	0	0	0	0	0	0	0	0	0	0	0	0	1	0	0
piR-hsa-11360	74	2	463	1753	394	1144	2853	462	1271	477	548	2767	1581	1534	1669	1471	1450	2022	3180	1799	1671	1649	2415	1603
piR-hsa-11361	1	0	48	331	72	109	739	98	115	56	146	425	313	138	489	200	157	225	347	228	342	237	298	200
piR-hsa-11362	4	0	65	625	52	219	3313	693	523	246	284	3288	431	149	2434	466	105	144	207	119	157	161	197	75
piR-hsa-11374	0	0	0	0	2	0	0	0	0	0	0	0	0	0	0	0	0	2	0	0	1	0	0	3
piR-hsa-11489	0	0	0	0	0	0	0	0	0	0	0	1	0	0	0	0	0	0	0	0	0	0	0	0
piR-hsa-11510	0	0	0	0	0	0	0	0	0	0	0	0	0	0	0	0	0	0	0	0	0	1	0	0
piR-hsa-1152	0	0	0	0	0	0	1	0	0	0	0	0	0	0	0	0	0	0	0	0	0	0	0	0
piR-hsa-11524	0	0	0	0	0	0	0	0	0	0	0	1	0	0	0	0	0	0	0	0	0	0	0	0
piR-hsa-11532	0	0	0	0	0	0	0	0	0	0	0	0	0	0	0	0	0	0	0	0	0	0	1	0
piR-hsa-11559+piR-hsa-21688	0	0	0	0	0	0	0	0	0	0	0	0	0	0	0	0	0	0	0	0	0	0	0	1
piR-hsa-11563	0	0	0	0	0	0	0	0	0	0	0	1	0	0	0	0	0	0	0	0	0	0	0	0
piR-hsa-11651	0	0	0	0	0	0	0	0	0	0	0	0	1	0	0	0	0	0	0	0	0	0	0	0
piR-hsa-1169	0	0	0	0	0	0	0	0	0	0	1	0	0	0	0	0	0	0	0	0	0	0	0	0
piR-hsa-11743	0	0	0	0	0	0	0	0	0	0	1	1	0	0	1	0	0	0	0	0	0	0	0	0
piR-hsa-1177	1	0	0	2	6	2	7	1	5	1	4	1	6	1	7	0	6	0	5	2	5	2	3	6
piR-hsa-11817+piR-hsa-32177+piR-hsa-32181+piR-hsa-32213+piR-hsa-32252+piR-hsa-32280+piR-hsa-32591+piR-hsa-32658+piR-hsa-32745	1	0	23	558	3316	1224	1473	214	1367	148	242	1459	1005	19	748	430	1600	1725	1260	1322	789	1024	318	2187
piR-hsa-11879	0	0	0	0	0	0	0	0	0	0	0	0	0	1	0	0	0	0	0	0	0	0	0	0
piR-hsa-11888	0	0	0	0	1	0	0	0	0	0	0	0	0	0	0	0	0	0	1	0	0	0	0	0
piR-hsa-11896	0	0	0	0	0	0	0	0	0	0	0	0	0	0	1	0	0	0	0	0	0	0	0	0
piR-hsa-1191+piR-hsa-12525+piR-hsa-12719+piR-hsa-182+piR-hsa-28478+piR-hsa-9010	7	3	3	9	99	34	81	11	34	7	19	36	49	9	20	17	41	33	99	34	17	19	17	24
piR-hsa-11922+piR-hsa-21811	0	0	0	0	1	0	0	0	0	0	0	0	0	0	0	0	0	0	0	0	0	0	0	0
piR-hsa-11933	0	0	0	0	1	0	0	0	0	0	0	0	0	0	0	0	0	0	0	0	0	0	0	0
piR-hsa-12042	0	0	0	0	1	0	1	0	0	0	0	0	0	0	0	0	0	0	0	0	0	0	0	0
piR-hsa-12057	0	0	0	0	0	0	0	0	1	0	0	0	0	0	0	0	0	0	0	0	0	0	0	0
piR-hsa-12105	0	0	0	0	1	0	0	0	0	0	0	0	0	0	0	0	0	0	0	0	0	0	0	0
piR-hsa-12126	0	0	0	1	0	0	0	0	0	0	0	0	0	0	0	0	0	0	0	0	0	0	0	0
piR-hsa-12133	0	0	0	0	0	0	0	0	0	0	0	0	0	0	0	0	0	1	0	0	0	0	1	0
piR-hsa-12167	1	0	0	8	2	0	4	0	0	0	3	1	1	0	3	1	0	0	0	0	0	0	0	0
piR-hsa-12206+piR-hsa-2129+piR-hsa-23786+piR-hsa-3178	0	0	46	123	95	146	343	28	156	22	238	291	197	123	214	284	123	197	142	67	201	151	147	258
piR-hsa-12275	0	0	2	7	23	16	4	5	5	2	3	8	8	1	5	7	4	5	3	3	5	6	7	6
piR-hsa-12285	0	0	0	0	0	0	0	0	0	0	0	0	0	0	0	0	0	0	0	0	0	1	0	0
piR-hsa-12308	0	0	0	0	0	0	0	1	0	0	0	0	0	0	1	0	0	2	1	0	0	0	1	0
piR-hsa-12331+piR-hsa-4533	0	0	0	0	0	0	0	0	0	0	0	0	0	0	0	0	0	0	0	0	0	1	0	0
piR-hsa-12399+piR-hsa-15404+piR-hsa-15405+piR-hsa-21000	0	0	0	4	8	4	7	0	1	3	3	1	5	3	5	1	3	3	4	2	4	6	3	2
piR-hsa-12428	0	0	0	0	0	0	1	0	0	0	0	0	0	0	0	0	0	0	0	0	0	0	0	0
piR-hsa-1245	0	0	2	2	2	0	2	0	2	0	0	0	1	0	1	0	1	0	0	1	1	5	0	0
piR-hsa-12454+piR-hsa-1872+piR-hsa-1873	0	0	0	0	7	3	0	1	6	0	1	5	7	0	2	1	1	2	4	1	1	0	1	0
piR-hsa-12486	0	0	0	0	0	0	0	0	0	0	0	0	0	0	0	0	0	0	0	0	0	0	0	1
piR-hsa-12487+piR-hsa-12488	3	1	111	503	1316	1001	676	79	215	116	230	459	2403	80	412	232	652	409	524	837	317	790	569	1010
piR-hsa-1250	0	0	19	9	33	7	14	1	10	1	3	37	26	3	21	9	8	16	9	0	5	10	5	11
piR-hsa-1251+piR-hsa-15864	0	0	0	0	0	0	0	0	0	0	0	0	0	0	0	1	0	0	0	0	1	0	0	0
piR-hsa-1254+piR-hsa-32153+piR-hsa-32154+piR-hsa-32165+piR-hsa-32194+piR-hsa-32201+piR-hsa-32641	2	1	12	197	676	288	224	61	271	34	34	225	130	2	133	49	309	265	183	256	128	271	27	390
piR-hsa-12580	0	0	0	0	1	0	0	0	0	0	0	0	0	0	0	0	0	0	0	0	0	0	0	0
piR-hsa-12670	0	0	0	1	0	0	0	0	0	0	0	0	0	0	0	0	0	0	0	0	0	0	0	0
piR-hsa-12693+piR-hsa-21217	0	0	0	0	0	0	0	0	0	0	0	0	0	0	0	0	0	0	0	0	0	0	0	1
piR-hsa-12701	0	0	1	0	1	0	0	0	0	0	0	0	0	0	0	0	0	0	0	0	0	0	0	0
piR-hsa-12717	0	0	0	0	0	0	0	0	1	0	0	0	0	0	0	1	0	0	0	0	0	0	0	0
piR-hsa-12730+piR-hsa-2797	0	0	0	0	0	0	0	0	0	0	0	0	0	0	0	0	1	0	0	0	0	1	1	0
piR-hsa-12750	0	0	0	0	0	0	0	0	0	0	0	0	0	0	0	0	0	0	0	0	0	1	0	0
piR-hsa-12759	3	0	944	1976	265	1267	2857	381	690	529	1206	1607	1347	1442	1185	1396	1077	1292	768	1221	1369	3148	2366	4081
piR-hsa-12788	0	0	0	0	0	0	0	0	0	0	0	0	0	1	0	0	0	0	0	0	0	0	0	0
piR-hsa-12789	2	0	4	40	127	23	642	11	83	13	376	69	2126	51	625	151	764	299	872	337	375	163	504	273
piR-hsa-1279+piR-hsa-27719	0	0	0	0	0	0	1	0	0	0	0	0	0	0	0	0	0	0	0	0	0	0	0	0
piR-hsa-12790+piR-hsa-18709+piR-hsa-20757+piR-hsa-2106+piR-hsa-2107+piR-hsa-25779+piR-hsa-25780+piR-hsa-25781+piR-hsa-25782+piR-hsa-25783+piR-hsa-26508+piR-hsa-28131	165525	14585	44812	1615	14494	5945	38519	8124	18967	926	5562	5012	49159	27186	5149	8643	4714	6499	22137	6329	17839	6493	5808	42966
piR-hsa-12806+piR-hsa-3348	1	0	0	0	0	0	0	0	0	0	0	0	0	0	0	0	0	0	0	0	0	0	0	0
piR-hsa-12840+piR-hsa-22877+piR-hsa-27669	0	0	0	0	1	0	1	0	0	0	0	0	1	0	0	0	0	0	0	0	0	0	0	0
piR-hsa-13009	0	0	0	0	0	0	1	0	0	0	0	0	0	0	0	0	0	0	0	0	0	0	0	0
piR-hsa-13063	0	0	0	1	0	0	0	0	0	0	0	0	0	0	0	0	0	0	0	0	0	0	0	0
piR-hsa-13070	0	0	0	0	0	0	0	0	0	0	0	0	0	0	0	0	0	1	0	0	0	0	0	0
piR-hsa-13072+piR-hsa-187	0	0	0	3	0	0	1	0	0	0	0	0	0	2	2	2	5	4	1	1	1	7	6	5
piR-hsa-13096	0	0	0	0	1	0	0	0	0	0	0	0	0	0	0	0	0	0	0	0	0	0	0	0
piR-hsa-13150+piR-hsa-22381+piR-hsa-22382+piR-hsa-23621+piR-hsa-28839+piR-hsa-28840+piR-hsa-29416+piR-hsa-29417+piR-hsa-32795	6	0	1	32	30	25	54	29	7	11	40	21	60	27	195	15	48	45	26	52	37	59	38	91
piR-hsa-13173	0	0	0	0	1	0	0	0	0	0	0	0	0	0	0	0	0	0	0	0	0	0	0	0
piR-hsa-13203	0	0	0	0	0	0	0	0	0	0	0	0	0	0	0	0	1	0	0	0	0	0	0	0
piR-hsa-1323+piR-hsa-26259+piR-hsa-27167	0	0	0	0	1	0	0	0	0	0	0	0	0	0	0	0	0	0	0	0	0	0	0	0
piR-hsa-13276	0	0	0	0	1	0	0	0	0	0	0	0	0	0	0	0	0	0	0	0	0	0	0	0
piR-hsa-13340+piR-hsa-16201+piR-hsa-9785	0	0	0	0	1	0	0	0	0	0	0	0	0	1	0	0	0	0	0	0	0	0	0	0
piR-hsa-1338	7	1	24	26	39	33	206	11	57	8	90	65	196	101	94	87	83	110	77	43	110	88	88	172
piR-hsa-13419	0	0	0	0	0	0	0	0	0	0	0	0	0	0	0	0	0	0	0	0	0	1	0	0
piR-hsa-13477+piR-hsa-17361+piR-hsa-2959	0	0	0	0	0	0	0	0	0	0	0	0	1	0	0	0	0	0	0	0	0	0	0	0
piR-hsa-1359	0	0	4	13	8	9	32	2	7	6	23	12	41	9	23	25	8	21	8	15	16	23	27	43
piR-hsa-13597+piR-hsa-21883	0	0	0	0	1	0	0	0	0	0	0	0	0	0	0	0	0	0	0	0	0	0	0	0
piR-hsa-1361	106	17	4324	87383	12899	23865	89339	9367	47503	18459	39829	142802	84721	10530	151628	50575	38590	92481	37840	25530	61925	63053	69433	42831
piR-hsa-13633	0	0	0	0	0	0	0	0	0	0	0	0	0	0	0	0	0	0	0	0	0	1	0	0
piR-hsa-13634	0	0	0	0	0	0	1	1	0	1	0	1	0	0	0	0	0	0	0	0	0	0	0	1
piR-hsa-13641	1	0	0	0	0	0	0	0	0	0	0	1	0	0	0	0	0	0	0	0	0	0	0	0
piR-hsa-13643	0	0	0	0	1	0	0	0	0	0	0	0	1	0	0	0	0	0	0	0	0	0	0	0
piR-hsa-13646	0	0	0	0	0	0	1	0	0	0	0	0	0	0	0	0	0	0	0	0	0	0	0	0
piR-hsa-13714+piR-hsa-18657+piR-hsa-19076+piR-hsa-9059	0	0	0	0	0	0	1	0	0	0	0	2	1	1	0	0	0	0	0	0	0	1	0	0
piR-hsa-13752	0	0	0	0	0	0	0	0	0	0	0	1	0	0	0	0	0	0	0	0	0	0	0	1
piR-hsa-1384	0	0	0	0	1	0	0	0	0	0	0	0	0	0	0	0	0	0	0	0	0	0	0	0
piR-hsa-13842+piR-hsa-27371	0	0	0	0	0	0	0	0	0	0	0	0	1	0	0	0	0	0	0	0	0	0	0	0
piR-hsa-13843	0	0	0	1	0	0	1	0	0	0	0	0	0	0	0	0	0	0	0	0	0	0	0	0
piR-hsa-1389	0	0	0	0	0	0	0	0	0	0	0	0	0	0	1	0	0	0	0	0	0	0	0	0
piR-hsa-13913+piR-hsa-13914+piR-hsa-27407	0	0	0	0	0	0	0	0	0	0	1	0	0	0	0	0	0	0	0	0	0	0	0	0
piR-hsa-13940	0	0	2	0	0	1	3	0	0	0	1	1	3	4	2	1	0	0	0	0	0	0	0	0
piR-hsa-13980	0	0	0	0	0	1	0	0	0	0	0	1	0	0	0	0	0	0	0	0	0	0	0	0
piR-hsa-14029	0	0	14	269	157	222	489	122	98	130	209	258	398	69	578	349	264	379	358	258	325	475	9	339
piR-hsa-14102	0	0	0	0	0	0	1	0	0	0	0	0	0	0	0	0	0	0	0	0	0	0	0	0
piR-hsa-1421	0	0	0	0	0	0	0	0	0	0	0	0	0	0	0	1	0	0	0	0	0	0	0	0
piR-hsa-14399	0	0	0	0	1	0	0	0	0	0	0	0	0	0	0	0	0	0	0	0	0	0	0	0
piR-hsa-14419	0	0	96	80	43	91	163	11	39	13	47	75	146	73	68	84	44	64	41	61	66	171	108	233
piR-hsa-14647	2	0	428	1337	798	742	1710	125	437	321	694	710	2049	786	631	942	637	670	430	379	714	1277	935	1429
piR-hsa-14724	0	0	0	0	0	0	0	0	0	0	0	0	0	0	0	0	0	0	0	0	1	0	0	0
piR-hsa-14847	0	0	0	0	0	0	0	0	0	0	0	0	0	1	0	1	0	0	0	0	0	0	0	0
piR-hsa-14870	0	0	0	0	0	0	0	0	0	0	1	0	0	0	0	0	0	0	0	0	0	0	0	0
piR-hsa-14887	0	0	0	0	0	0	0	0	0	0	0	0	0	1	0	0	0	0	0	0	0	0	0	0
piR-hsa-14894	0	0	0	0	0	0	1	0	0	0	0	0	0	0	0	0	0	0	0	0	0	0	0	1
piR-hsa-14897	0	0	0	0	0	0	0	0	0	0	0	0	0	0	1	0	0	0	0	0	0	0	0	0
piR-hsa-14934+piR-hsa-14935+piR-hsa-14936+piR-hsa-7281	0	0	0	0	0	0	0	0	0	0	1	0	0	0	0	0	0	0	0	0	0	0	0	0
piR-hsa-14943	1	0	0	0	1	0	0	0	0	0	0	0	0	0	0	0	0	0	0	0	0	0	0	0
piR-hsa-14960	0	0	0	0	2	0	0	0	0	0	0	0	0	0	0	0	0	0	0	0	0	0	0	0
piR-hsa-14962	0	0	1	0	0	0	0	0	0	0	0	0	0	0	0	0	0	0	0	0	0	0	0	0
piR-hsa-15022+piR-hsa-15023+piR-hsa-26681+piR-hsa-26684+piR-hsa-26685+piR-hsa-26686	15	1	232	297	1626	590	676	113	396	231	672	193	1269	263	621	1073	1353	556	1994	2021	558	592	2083	884
piR-hsa-15026	0	0	0	0	0	0	0	0	0	0	0	0	0	0	1	0	0	0	0	0	0	0	0	0
piR-hsa-15032+piR-hsa-18070+piR-hsa-18278+piR-hsa-24882+piR-hsa-26217	0	0	0	0	0	1	0	0	0	0	0	0	0	0	0	0	0	0	0	0	0	0	0	0
piR-hsa-15067	0	0	0	0	0	0	0	0	0	0	0	0	0	0	0	0	0	1	0	0	0	0	0	0
piR-hsa-15140	0	0	0	0	1	0	0	0	0	0	0	0	0	0	0	0	0	0	0	0	0	0	0	0
piR-hsa-15142	0	0	0	0	0	0	1	0	0	0	0	0	0	0	0	0	0	0	0	0	0	0	0	0
piR-hsa-15166	0	0	0	0	0	0	0	0	0	0	0	0	1	0	0	0	0	0	0	0	0	0	0	0
piR-hsa-15215	0	0	0	0	6	0	1	0	2	0	1	2	1	0	3	2	0	0	1	0	1	1	0	0
piR-hsa-15220+piR-hsa-28998	0	0	0	0	0	1	0	0	0	0	0	0	0	0	0	0	0	0	0	0	0	0	0	0
piR-hsa-15311	0	0	0	0	0	0	0	0	0	0	0	0	1	0	0	0	0	0	0	0	0	0	0	0
piR-hsa-15313	0	0	0	1	0	0	0	0	0	0	0	0	0	0	0	0	0	0	0	0	0	0	0	0
piR-hsa-15379+piR-hsa-16552+piR-hsa-27735	0	0	0	0	0	0	0	0	0	0	1	0	0	0	0	0	0	0	0	0	0	0	0	0
piR-hsa-15399	0	0	0	0	2	0	1	0	0	0	0	1	3	0	0	0	0	0	0	0	0	0	1	0
piR-hsa-15406+piR-hsa-20572+piR-hsa-23750	0	0	0	0	0	0	0	0	0	0	0	0	2	0	0	0	0	0	0	0	0	0	0	0
piR-hsa-15406+piR-hsa-30715	1	0	0	1	4	1	1	0	0	0	0	2	0	1	1	1	1	0	0	1	2	1	1	1
piR-hsa-15431	0	0	0	0	0	0	0	0	0	0	0	0	0	0	0	0	0	0	1	0	1	0	0	0
piR-hsa-15449+piR-hsa-15450+piR-hsa-32521	0	0	0	0	0	0	0	0	0	0	0	0	1	0	0	0	0	0	0	0	0	0	0	0
piR-hsa-15487+piR-hsa-15683	0	0	0	0	0	0	1	0	0	0	0	0	0	0	0	0	0	0	0	0	0	0	0	0
piR-hsa-15505+piR-hsa-15506+piR-hsa-1971	0	0	0	1	0	0	0	0	0	0	0	0	0	0	0	1	0	0	0	0	0	0	0	0
piR-hsa-1556	0	0	0	3	0	0	0	0	0	0	0	1	0	0	0	0	0	0	0	1	0	0	0	0
piR-hsa-1560	0	0	0	0	0	0	1	0	0	0	0	0	0	0	0	0	0	0	0	0	0	0	0	0
piR-hsa-15610	0	0	0	0	1	0	1	0	0	0	0	0	0	0	0	1	0	2	0	0	0	2	0	0
piR-hsa-15613+piR-hsa-15614+piR-hsa-15615	0	0	0	0	0	0	0	0	0	0	0	1	1	1	0	0	0	0	0	1	0	0	0	0
piR-hsa-15663	0	0	0	0	0	0	0	0	0	0	0	0	0	0	0	0	0	0	0	0	0	0	1	0
piR-hsa-15726	0	0	0	0	0	0	0	0	0	0	0	0	0	0	0	0	0	0	0	0	1	0	0	0
piR-hsa-1574	0	0	0	0	0	0	0	0	0	0	0	0	0	0	0	0	0	0	0	0	1	0	0	0
piR-hsa-1580+piR-hsa-28187+piR-hsa-28188+piR-hsa-28189+piR-hsa-28190	31	2	3	10	18	2	39	15	5	8	14	59	44	8	62	7	1	10	4	1	7	6	4	6
piR-hsa-15863	0	0	0	0	0	0	0	0	0	0	0	0	0	0	0	0	0	0	0	0	0	1	0	0
piR-hsa-1593	9	0	0	0	1	0	2	0	0	0	0	0	1	0	4	0	0	2	0	0	2	1	0	0
piR-hsa-16119	0	0	0	0	0	0	0	0	0	0	0	0	0	0	0	0	0	0	0	0	0	0	0	1
piR-hsa-16131	0	0	0	0	0	0	0	0	0	0	0	0	1	0	0	0	0	0	0	0	0	0	0	0
piR-hsa-16242	0	0	0	0	0	0	0	0	0	0	0	0	0	0	0	0	0	0	0	1	0	0	0	0
piR-hsa-16350+piR-hsa-8849	0	0	0	0	1	0	0	0	0	0	0	0	0	0	0	0	0	0	0	0	0	0	0	0
piR-hsa-16394	0	0	0	0	0	0	0	0	0	0	0	0	0	1	0	0	0	0	0	0	0	0	0	0
piR-hsa-16397	0	0	0	0	1	0	0	0	0	0	0	0	0	0	0	0	0	0	0	0	0	0	0	0
piR-hsa-16404+piR-hsa-4624	0	0	0	0	2	0	1	0	0	0	0	0	1	0	0	2	0	0	0	0	1	0	0	0
piR-hsa-16412+piR-hsa-22971+piR-hsa-30685	0	0	0	0	1	0	0	0	0	0	0	0	0	0	0	0	0	0	0	0	0	0	0	0
piR-hsa-16540+piR-hsa-16541+piR-hsa-1657+piR-hsa-21323+piR-hsa-22035+piR-hsa-8791	0	0	0	0	3	0	0	0	0	0	0	0	0	0	0	0	0	1	0	0	0	0	0	0
piR-hsa-16610	0	0	0	0	1	0	0	0	0	0	0	0	0	0	0	0	0	0	0	0	0	0	0	0
piR-hsa-16730+piR-hsa-23306+piR-hsa-32797	0	0	0	0	0	0	0	0	1	0	1	0	0	0	0	0	0	0	0	0	0	0	0	0
piR-hsa-16770+piR-hsa-16771+piR-hsa-18402+piR-hsa-19192+piR-hsa-19193	0	0	0	0	0	0	0	0	0	0	0	1	0	0	0	0	0	0	0	0	0	1	0	0
piR-hsa-16855	0	0	0	0	0	0	1	0	0	0	0	0	0	0	0	0	0	0	0	0	0	0	0	0
piR-hsa-16886	0	0	0	1	0	0	0	0	0	0	0	0	0	0	0	0	0	0	0	0	0	0	0	0
piR-hsa-16891	0	0	0	1	1	0	2	0	0	0	1	1	0	2	0	0	1	1	0	0	1	0	0	2
piR-hsa-16927	0	0	0	0	0	0	0	0	0	0	0	0	0	0	0	0	0	0	1	0	0	0	0	0
piR-hsa-1701	0	0	0	1	2	0	0	0	0	1	0	0	0	0	0	2	1	0	1	0	0	0	1	0
piR-hsa-17013	0	0	0	0	0	0	0	0	0	0	0	0	0	0	0	0	0	0	0	1	0	0	0	0
piR-hsa-17017	0	0	0	0	0	0	0	0	0	0	0	0	0	0	0	0	0	1	0	0	1	0	0	0
piR-hsa-17047	0	0	0	0	0	0	0	1	0	0	0	0	0	0	0	0	0	0	0	0	0	0	0	0
piR-hsa-17062+piR-hsa-22160	0	0	0	0	0	0	1	0	0	0	0	0	0	0	0	0	1	0	0	0	0	1	0	1
piR-hsa-17104	0	0	0	0	0	0	0	0	0	0	0	0	0	0	0	0	0	0	0	0	0	0	1	0
piR-hsa-17143+piR-hsa-26723	0	0	0	0	0	0	0	0	0	0	0	0	0	0	0	0	0	0	0	0	0	0	0	1
piR-hsa-17151	0	0	0	0	1	0	0	0	0	0	0	0	0	0	0	0	0	0	0	0	0	0	0	0
piR-hsa-17181	0	0	0	0	1	0	0	0	0	0	0	0	0	0	0	0	0	0	0	0	0	0	0	0
piR-hsa-17202	0	0	0	0	0	0	0	0	0	0	0	0	0	0	0	0	0	0	0	0	0	1	0	0
piR-hsa-17281	0	0	0	0	0	0	0	0	0	0	0	0	0	0	0	0	0	0	0	0	0	1	0	0
piR-hsa-17286	0	0	0	1	0	0	0	0	0	0	0	0	0	0	0	0	0	0	0	0	0	0	0	0
piR-hsa-17307	0	0	0	0	0	0	0	0	0	0	0	0	1	0	0	0	0	0	0	0	0	0	0	0
piR-hsa-17363	0	0	0	0	0	0	0	0	0	0	0	0	0	0	0	0	0	1	0	0	0	0	0	0
piR-hsa-17367	0	0	0	0	0	0	0	0	1	0	1	0	0	0	0	0	0	0	0	0	0	0	0	0
piR-hsa-1742	0	0	53	43	76	65	312	18	71	14	147	125	568	200	129	159	155	178	95	62	134	261	151	582
piR-hsa-1744	0	0	0	0	0	0	0	0	0	0	0	0	0	0	0	0	1	0	0	0	0	0	0	0
piR-hsa-17444+piR-hsa-28019	26	2	4643	4918	3851	3556	12229	858	4251	1487	3820	7166	9411	3319	5678	5610	2901	4699	4103	1824	4591	4177	3824	6395
piR-hsa-17464	0	0	0	0	0	0	0	0	0	1	0	0	0	0	0	0	0	0	0	0	0	0	0	0
piR-hsa-1748+piR-hsa-20280+piR-hsa-20281+piR-hsa-20282+piR-hsa-20283+piR-hsa-28244+piR-hsa-32653	1	1	2	2	2	0	3	0	5	0	1	1	2	1	2	2	0	1	1	0	0	1	1	4
piR-hsa-17491	0	0	1	0	0	0	0	0	0	0	0	0	0	0	0	0	0	0	0	0	1	0	0	0
piR-hsa-17493	0	0	0	0	0	0	0	0	0	0	0	0	0	0	0	0	0	0	0	1	0	0	0	0
piR-hsa-17554	0	0	0	0	0	0	0	0	0	0	0	0	0	0	0	0	0	0	0	0	1	0	0	0
piR-hsa-17560	2	0	56	133	175	181	463	38	71	51	171	128	425	114	817	423	248	288	405	384	276	217	408	624
piR-hsa-17651+piR-hsa-30850+piR-hsa-8281	0	0	0	0	0	0	0	0	0	0	0	0	0	0	0	0	0	0	0	1	0	0	0	0
piR-hsa-17757	0	0	0	0	1	0	0	0	0	0	0	0	0	0	0	0	0	0	0	0	0	0	0	0
piR-hsa-17804	4	4	558	2024	442	1404	3120	301	810	525	2388	2161	4672	1329	3614	3255	2547	3473	1855	2135	2563	7074	5470	7920
piR-hsa-17858	0	0	0	0	0	0	0	0	0	0	0	0	0	0	0	0	0	0	0	0	0	1	0	1
piR-hsa-17905+piR-hsa-27774+piR-hsa-7424	0	0	0	0	0	1	0	0	0	0	0	0	0	0	0	0	0	0	0	0	0	0	0	0
piR-hsa-17927	0	0	0	0	0	0	0	0	0	0	0	0	0	0	0	1	0	0	0	0	0	0	0	0
piR-hsa-17946	0	0	0	0	0	0	0	0	0	0	0	0	0	0	1	1	0	0	0	0	0	0	1	0
piR-hsa-17990	0	0	0	0	0	0	0	0	0	0	0	0	0	0	0	0	0	1	0	0	0	0	0	0
piR-hsa-18052	0	0	0	0	1	0	2	0	1	0	0	0	1	0	0	0	0	0	1	1	0	0	0	0
piR-hsa-18063+piR-hsa-30667	0	0	0	0	0	0	0	0	0	0	0	0	0	0	0	0	0	0	0	0	0	1	0	0
piR-hsa-18076	0	0	0	0	0	0	0	0	0	0	0	1	0	0	0	0	0	0	0	0	0	0	0	0
piR-hsa-1823	0	0	16	26	31	26	57	6	31	5	28	30	47	51	29	46	25	39	54	26	47	45	32	54
piR-hsa-18285+piR-hsa-18286+piR-hsa-18287+piR-hsa-28209+piR-hsa-28210	0	0	51	96	51	42	140	11	26	26	49	127	181	26	137	81	49	82	37	34	65	74	80	121
piR-hsa-18303	0	0	0	0	0	0	0	0	0	0	0	0	1	0	0	0	0	0	0	0	0	0	0	0
piR-hsa-1834	0	0	10	14	31	22	28	8	11	2	13	34	41	18	9	16	20	34	16	16	11	32	19	34
piR-hsa-18348	0	0	4	7	12	2	4	1	6	6	5	5	18	1	6	3	1	9	6	4	5	4	8	10
piR-hsa-18357	0	0	0	0	0	0	0	0	0	0	0	0	0	0	0	0	0	0	0	0	0	0	0	1
piR-hsa-18440+piR-hsa-4679	0	0	0	0	0	0	0	0	0	0	0	0	0	0	0	0	0	0	0	0	0	0	0	1
piR-hsa-1847+piR-hsa-2154+piR-hsa-2155	4	0	2	12	24	11	17	3	11	1	17	6	49	1	11	9	19	5	33	45	13	10	47	19
piR-hsa-1848+piR-hsa-1849+piR-hsa-28875	13	1	1470	3452	2134	3238	3244	1062	1445	1942	49	72	126	37	4372	3498	5130	3571	7595	3759	4268	84	10487	3894
piR-hsa-1861	1	0	2	48	18	10	93	12	15	10	45	93	107	31	98	45	16	25	24	12	33	33	26	47
piR-hsa-18705	0	0	0	0	0	0	0	0	0	0	0	0	1	0	0	0	0	0	0	0	0	0	0	0
piR-hsa-18710	0	0	0	0	0	0	0	0	0	0	0	0	0	0	0	0	0	0	0	0	1	0	0	0
piR-hsa-18798	0	0	0	0	0	0	0	0	0	0	1	0	0	0	1	0	0	0	0	0	0	0	0	0
piR-hsa-18837	0	0	0	0	4	1	0	0	0	0	0	0	0	0	0	0	0	0	0	0	0	0	0	1
piR-hsa-18855+piR-hsa-18856	0	0	0	0	1	0	0	0	0	0	0	0	0	0	0	0	0	0	1	0	0	0	0	0
piR-hsa-1886	0	0	0	0	0	0	0	0	0	0	0	0	0	0	0	0	0	0	0	0	0	0	1	0
piR-hsa-18860+piR-hsa-28299	3	0	229	372	356	270	1220	103	399	103	286	808	989	243	511	403	302	496	296	156	511	536	292	431
piR-hsa-18973+piR-hsa-18974+piR-hsa-25563+piR-hsa-3218+piR-hsa-32354+piR-hsa-7609	0	0	0	0	0	0	0	0	0	0	1	0	0	0	0	0	0	0	0	0	0	0	0	0
piR-hsa-19013	0	0	0	0	0	0	0	0	0	0	0	0	0	0	0	0	0	0	0	1	0	0	0	0
piR-hsa-19076+piR-hsa-9059	0	0	0	0	2	1	0	0	1	1	1	0	0	0	0	0	1	1	0	0	0	1	0	1
piR-hsa-19114	0	0	0	0	0	0	0	0	0	1	0	0	0	0	0	0	0	0	0	0	0	0	0	0
piR-hsa-19246	0	0	0	0	0	0	0	0	0	0	1	1	0	0	0	0	0	0	0	0	0	0	0	0
piR-hsa-19422	1	0	0	0	0	0	0	0	0	0	0	0	0	0	1	0	0	0	0	0	0	0	0	0
piR-hsa-1944+piR-hsa-317+piR-hsa-32157+piR-hsa-32196+piR-hsa-32261+piR-hsa-32522+piR-hsa-32588+piR-hsa-515	0	0	79	102	58	78	319	18	88	26	135	118	252	111	148	104	132	175	130	121	174	377	242	410
piR-hsa-19511+piR-hsa-25802+piR-hsa-26298+piR-hsa-27911+piR-hsa-27912+piR-hsa-27913+piR-hsa-32283	0	0	0	0	0	0	0	0	0	0	1	0	0	0	0	0	0	0	0	0	0	0	0	0
piR-hsa-19575	0	0	0	0	0	0	0	0	0	0	0	0	1	0	0	0	0	0	1	0	0	0	0	0
piR-hsa-19621	0	0	0	0	0	0	0	0	0	0	0	0	0	0	0	0	0	0	0	0	0	1	0	0
piR-hsa-19629	0	0	0	0	0	0	0	0	0	0	0	0	0	0	0	0	0	0	0	0	0	0	0	1
piR-hsa-19652+piR-hsa-7108	0	0	0	0	0	0	2	0	0	0	0	0	0	0	0	0	0	0	0	0	0	0	0	0
piR-hsa-19746	0	0	0	0	0	0	0	0	0	0	0	0	1	0	0	0	0	0	0	0	0	0	0	0
piR-hsa-19748	0	0	0	0	0	0	0	0	0	0	1	0	0	0	0	0	0	0	0	0	0	0	0	0
piR-hsa-19779	0	0	0	0	0	0	0	0	0	0	0	1	0	0	0	0	0	0	0	0	0	0	0	0
piR-hsa-19803	0	0	0	0	0	0	0	0	0	0	0	0	0	1	0	0	0	0	0	0	0	0	0	0
piR-hsa-19904+piR-hsa-30937	0	0	0	4	1	0	4	1	1	2	0	1	4	1	2	0	1	1	1	0	1	1	0	3
piR-hsa-20030	0	0	0	0	0	0	0	0	0	0	0	0	0	0	0	1	0	0	0	0	0	0	0	0
piR-hsa-20070	0	0	0	0	1	0	2	0	0	0	0	0	0	0	0	0	0	0	0	0	0	0	0	0
piR-hsa-20230	1	0	0	0	2	0	0	0	0	0	0	0	0	0	0	0	0	0	1	0	0	0	0	0
piR-hsa-20266	27	4	375	975	6587	2802	2382	510	1179	211	334	2702	2073	82	712	545	3367	1793	5445	2053	1512	688	539	1125
piR-hsa-20273	0	0	0	0	0	0	1	0	0	0	0	0	0	1	1	0	0	0	0	0	0	0	1	1
piR-hsa-20274+piR-hsa-20275	0	0	0	0	0	0	0	0	0	0	0	0	0	0	0	1	0	0	0	0	0	0	0	0
piR-hsa-20276	0	0	0	0	0	0	0	0	0	0	0	1	1	0	0	0	0	0	0	0	0	0	0	0
piR-hsa-20281+piR-hsa-20282+piR-hsa-20283+piR-hsa-28244+piR-hsa-32653	0	0	0	0	1	2	0	0	0	0	0	0	0	2	0	0	0	0	0	0	0	0	0	1
piR-hsa-20287	0	0	0	1	0	0	0	0	0	0	0	0	0	0	0	0	0	0	0	0	0	0	0	0
piR-hsa-20317	0	0	0	0	0	0	0	0	0	0	0	1	0	0	0	0	0	0	0	0	0	0	0	0
piR-hsa-20345	0	0	0	0	0	0	0	0	0	0	0	0	0	0	0	0	0	0	0	0	0	0	1	0
piR-hsa-20351	0	0	0	1	0	0	0	0	0	0	0	0	0	0	0	0	0	0	0	0	0	0	0	0
piR-hsa-20352	0	0	0	0	0	0	0	0	0	0	0	0	0	1	0	0	0	0	0	0	0	0	0	0
piR-hsa-20358	0	0	0	0	0	0	1	0	0	0	0	0	0	0	0	0	0	0	0	0	0	0	0	0
piR-hsa-20397	0	0	0	0	0	0	0	0	0	0	0	0	0	0	1	0	0	0	0	0	0	0	0	0
piR-hsa-204	0	0	0	0	0	0	1	0	0	0	0	0	0	0	0	0	0	0	0	0	0	0	0	0
piR-hsa-20412+piR-hsa-20413+piR-hsa-28718	0	0	0	0	0	0	1	0	0	0	0	0	0	0	0	0	0	0	0	0	0	0	0	0
piR-hsa-20528	0	0	0	0	1	0	0	0	0	0	0	0	0	0	0	0	0	0	0	0	0	0	0	0
piR-hsa-20549	0	0	0	0	0	0	0	0	1	0	0	0	0	0	0	0	0	0	0	0	0	0	0	0
piR-hsa-20573+piR-hsa-32705	0	0	0	0	0	0	0	0	0	0	0	0	0	0	0	0	0	0	0	0	0	1	0	0
piR-hsa-20613+piR-hsa-2117+piR-hsa-25786+piR-hsa-3645	1	0	1	0	4	0	4	1	2	1	2	1	1	0	2	0	0	0	0	0	0	0	0	1
piR-hsa-20616	0	0	0	4	17	9	36	6	3	1	3	4	19	0	3	3	12	6	8	18	11	7	12	4
piR-hsa-20623	0	0	0	0	0	0	0	0	0	0	0	0	1	0	0	0	0	0	0	0	0	0	0	0
piR-hsa-20701	0	0	0	0	1	0	0	0	0	0	0	0	1	0	0	0	0	0	0	0	0	1	0	2
piR-hsa-20717	0	0	0	0	0	0	0	0	0	0	0	0	0	0	0	1	0	0	0	0	0	0	0	0
piR-hsa-20834	0	0	0	0	0	0	0	0	0	0	0	0	1	0	0	0	0	0	0	0	0	0	0	0
piR-hsa-2085	0	0	0	0	0	1	0	0	0	0	0	0	0	0	0	0	0	0	0	0	0	0	0	0
piR-hsa-20851+piR-hsa-32800	0	0	0	0	1	0	0	0	0	0	1	0	0	0	0	0	0	0	0	0	0	0	0	0
piR-hsa-20887	0	0	0	0	2	0	0	0	0	0	0	0	1	0	0	0	0	0	0	0	0	1	0	0
piR-hsa-20934	0	0	0	0	0	0	0	0	0	0	0	0	0	0	1	0	0	0	0	0	0	0	0	0
piR-hsa-20937	0	0	0	0	0	0	0	0	0	0	0	0	0	0	1	0	0	0	0	0	0	0	0	0
piR-hsa-2097+piR-hsa-29602	0	0	0	0	0	0	0	0	0	0	0	0	0	0	0	1	0	0	0	0	0	0	0	1
piR-hsa-21066	0	0	0	0	1	0	0	0	0	0	0	0	0	0	0	0	0	0	0	0	0	0	0	0
piR-hsa-21070	0	0	0	0	0	0	0	0	0	0	0	0	0	0	0	0	0	0	0	0	1	0	0	0
piR-hsa-21071	0	0	0	0	0	0	0	0	0	0	0	0	1	0	0	0	0	0	0	0	0	0	0	0
piR-hsa-21094	0	0	0	0	0	0	0	0	0	0	0	0	1	0	0	0	0	0	0	0	0	0	0	0
piR-hsa-21103	0	0	0	0	0	0	0	0	1	0	0	0	1	0	0	0	0	0	0	0	0	0	0	0
piR-hsa-21131+piR-hsa-32168+piR-hsa-32174+piR-hsa-32175+piR-hsa-32184+piR-hsa-32185+piR-hsa-32192+piR-hsa-32207+piR-hsa-32221	6	0	1	1	9	3	9	3	8	0	4	1	7	0	5	3	6	12	8	5	3	7	2	7
piR-hsa-21196	0	0	0	0	0	1	0	0	0	0	0	0	0	0	0	0	1	0	0	0	1	0	0	0
piR-hsa-21227	1	0	0	0	0	0	0	0	0	0	0	0	0	0	0	0	0	0	0	0	0	0	0	0
piR-hsa-21238	0	0	0	0	0	0	0	0	0	0	0	1	1	0	1	0	0	0	0	0	0	0	0	2
piR-hsa-21339+piR-hsa-21340+piR-hsa-5017	0	0	0	0	0	0	0	0	0	0	1	0	0	0	0	0	0	0	0	0	0	0	0	0
piR-hsa-21353+piR-hsa-23662+piR-hsa-23663	0	0	356	437	280	362	547	74	216	164	402	306	684	226	191	292	239	257	157	169	458	672	369	698
piR-hsa-2138	3	0	563	1019	681	1049	1365	155	644	252	836	1339	1795	539	799	1083	733	973	679	542	777	892	934	1601
piR-hsa-21417+piR-hsa-29786+piR-hsa-7400	0	0	0	0	1	0	0	0	0	0	0	0	0	0	0	0	0	0	0	0	0	0	0	0
piR-hsa-21444	0	0	0	0	0	0	0	0	0	0	0	0	0	0	0	0	0	0	0	0	1	0	0	0
piR-hsa-21475	0	0	0	0	0	0	0	0	0	0	0	0	0	0	0	0	1	0	0	0	0	0	0	0
piR-hsa-21508+piR-hsa-21509+piR-hsa-27208	24	0	9	31	4	15	15	5	13	4	8	12	11	2	8	14	15	7	61	26	12	9	37	11
piR-hsa-2153	68	2	50	80	610	323	374	121	392	34	115	437	374	59	247	217	476	284	686	294	141	188	150	300
piR-hsa-21541	0	0	0	0	1	0	0	0	0	0	0	0	0	0	0	0	0	0	0	0	0	0	0	0
piR-hsa-21566	0	0	0	0	0	0	0	0	0	0	0	0	0	0	0	0	0	0	0	0	0	1	0	0
piR-hsa-21592	0	0	0	1	0	0	0	0	0	0	0	0	0	0	0	0	0	0	0	0	0	0	0	0
piR-hsa-21622+piR-hsa-9491	7	0	896	528	1577	551	399	102	232	107	186	238	9131	152	136	117	654	246	1475	1177	196	344	1318	421
piR-hsa-21707	0	0	0	0	1	0	1	0	0	0	0	0	0	0	0	0	0	0	0	1	0	1	0	0
piR-hsa-21783	0	0	0	0	0	0	0	0	0	0	0	0	0	0	0	1	0	0	0	0	0	0	0	0
piR-hsa-21819	0	0	0	0	0	0	0	0	0	0	0	0	0	0	0	0	0	0	1	1	0	0	1	0
piR-hsa-21885	0	0	0	0	0	0	0	0	0	0	0	0	0	0	0	0	0	0	0	0	0	1	0	0
piR-hsa-2191+piR-hsa-25244+piR-hsa-28723	0	0	0	0	0	0	0	0	0	0	0	0	0	1	0	0	0	0	0	0	0	0	0	0
piR-hsa-21976	0	0	0	0	0	0	0	0	0	0	1	0	0	0	0	0	0	0	0	0	0	0	0	0
piR-hsa-22012	0	0	0	0	1	0	0	0	0	0	0	0	0	0	0	0	0	0	0	0	0	0	0	0
piR-hsa-22051+piR-hsa-32669	0	0	0	0	0	0	0	0	0	0	1	0	0	0	0	0	0	0	0	0	0	0	0	0
piR-hsa-22136	0	0	0	0	0	0	0	0	0	0	0	0	0	0	0	0	0	0	1	0	0	0	0	0
piR-hsa-22174	0	0	0	0	1	0	0	0	1	0	0	0	2	0	0	0	0	0	0	0	0	0	0	0
piR-hsa-2227	0	0	0	1	0	0	0	0	0	0	0	0	0	0	0	0	0	0	0	0	0	0	0	0
piR-hsa-22307	0	0	0	0	0	1	0	0	1	0	0	0	0	0	0	0	0	0	0	0	0	0	0	0
piR-hsa-2235	0	0	0	1	1	0	1	0	1	0	0	0	0	0	0	0	0	0	0	0	0	0	0	0
piR-hsa-22380	0	0	0	1	1	1	3	2	1	0	2	1	1	0	0	1	1	2	2	2	2	9	2	7
piR-hsa-22415+piR-hsa-7435	1	0	0	3	3	0	1	1	1	0	0	2	1	1	3	1	0	0	1	0	1	0	0	0
piR-hsa-22419	0	0	0	0	0	0	1	0	0	0	0	0	0	0	0	0	0	0	0	0	0	0	0	0
piR-hsa-22469	0	0	0	0	0	0	0	0	0	0	0	0	1	0	0	0	0	0	0	0	0	0	0	1
piR-hsa-22547	0	0	0	1	0	0	0	0	0	0	0	0	0	0	0	0	0	0	0	0	0	0	0	0
piR-hsa-22563	0	0	0	0	0	0	0	0	0	0	0	0	0	0	0	0	0	0	0	0	0	0	1	0
piR-hsa-22703	0	0	0	0	0	0	0	0	0	0	0	0	0	1	0	0	0	0	0	0	0	0	0	0
piR-hsa-22708+piR-hsa-30386	0	0	0	0	0	0	0	0	0	0	0	0	0	0	1	0	0	0	0	0	0	0	0	0
piR-hsa-22742+piR-hsa-30791+piR-hsa-5051	0	0	0	1	0	0	0	0	0	0	0	0	0	0	0	0	0	0	0	0	0	0	0	0
piR-hsa-2278	0	0	0	0	0	0	2	0	0	0	0	0	0	0	0	0	1	0	0	0	0	0	0	0
piR-hsa-22829	0	0	0	0	0	0	0	0	0	0	0	0	0	0	0	0	0	0	0	0	0	0	0	1
piR-hsa-22842	0	0	0	3	1	0	0	0	1	0	0	3	1	1	0	0	0	0	0	0	0	0	0	0
piR-hsa-22843+piR-hsa-31830	1	0	0	1	1	0	3	0	1	0	1	1	4	0	3	0	0	0	0	0	3	0	0	3
piR-hsa-22863+piR-hsa-31217+piR-hsa-31603	0	0	0	0	0	0	0	0	0	0	1	0	0	0	0	0	0	0	0	0	0	0	0	0
piR-hsa-22897	0	0	0	0	0	1	0	0	0	0	0	0	0	0	0	0	0	1	0	0	0	0	0	0
piR-hsa-22905+piR-hsa-26606	1	0	0	4	3	2	10	0	1	0	1	8	2	1	1	2	0	2	3	1	3	1	1	3
piR-hsa-23087+piR-hsa-32298	0	0	0	2	2	1	2	0	0	0	1	2	2	0	3	6	2	4	7	3	3	1	4	0
piR-hsa-23164	0	0	0	0	0	0	1	0	0	0	0	0	0	0	0	0	0	0	0	0	0	0	0	0
piR-hsa-23216	0	0	1	3	13	6	12	0	4	0	3	6	20	5	2	2	4	4	1	3	3	13	8	13
piR-hsa-23248+piR-hsa-23326+piR-hsa-3405	0	0	0	0	2	0	3	0	2	0	1	1	5	1	4	0	0	5	1	0	1	1	0	2
piR-hsa-23289+piR-hsa-24672+piR-hsa-5934	8875	591	2630	904	4750	643	14305	972	5425	161	5096	1235	21235	6283	9354	2826	6438	2858	4052	3573	5132	1704	6227	9981
piR-hsa-23293+piR-hsa-27615	0	0	0	11	6	10	24	1	2	1	10	14	30	0	21	14	15	14	8	9	15	29	17	37
piR-hsa-23317	1211	65	376	1547	42558	5445	13982	2028	10912	369	1936	7421	7476	221	2833	2269	14560	11803	12646	6735	7375	6188	1072	13050
piR-hsa-23327+piR-hsa-23619+piR-hsa-27619+piR-hsa-27620+piR-hsa-27621+piR-hsa-27622+piR-hsa-27623+piR-hsa-31237+piR-hsa-31238+piR-hsa-5770	7977	400	2716	194	1329	142	2944	475	1287	36	306	472	1992	1176	340	252	538	815	579	341	1042	1544	567	8499
piR-hsa-23330+piR-hsa-23656+piR-hsa-24683+piR-hsa-24684+piR-hsa-6144+piR-hsa-6145+piR-hsa-6148	55821	1990	314	202	581	132	9200	209	1773	47	1174	251	14252	1805	2652	427	839	571	475	278	1852	869	795	6736
piR-hsa-23387+piR-hsa-23940	0	0	1	2	5	1	5	0	2	0	3	3	4	3	6	4	0	1	1	0	2	4	1	1
piR-hsa-23475	0	0	0	0	0	0	0	0	0	0	0	0	0	0	0	0	1	0	0	0	0	2	0	0
piR-hsa-2348	0	0	0	0	1	0	0	0	0	0	0	0	0	0	0	0	0	0	0	0	1	0	0	0
piR-hsa-23523+piR-hsa-27065	0	0	1	22	25	21	455	14	46	16	93	132	355	34	279	100	58	45	62	13	107	57	57	59
piR-hsa-23555	0	0	0	0	3	1	1	1	0	0	1	1	1	0	1	0	0	0	2	1	0	0	3	1
piR-hsa-23566+piR-hsa-27513	3	0	1	45	8	7	27	7	3	2	3	10	45	2	17	8	23	27	15	14	38	47	14	47
piR-hsa-23595	0	0	0	0	0	0	0	0	0	0	0	0	0	1	0	0	0	0	0	0	0	0	0	0
piR-hsa-23614	0	0	0	0	0	0	1	0	0	0	0	0	0	0	0	0	0	0	0	0	0	0	0	0
piR-hsa-23617	0	0	0	0	0	0	0	1	0	0	1	0	0	0	0	0	0	0	1	0	0	1	0	0
piR-hsa-23637+piR-hsa-23638+piR-hsa-28322	0	0	3	27	55	71	102	16	13	7	30	37	60	6	37	19	117	33	36	73	22	31	18	58
piR-hsa-23655+piR-hsa-28876+piR-hsa-28877	15853	430	304	66	19	55	4178	139	588	20	396	56	3173	527	483	272	265	187	443	272	1123	183	341	2266
piR-hsa-23670+piR-hsa-23671+piR-hsa-23672+piR-hsa-32492	59	0	5	13	19	20	631	4	12	5	267	24	819	30	279	24	219	60	29	34	77	90	89	198
piR-hsa-23693+piR-hsa-27330	0	0	1	0	0	0	0	0	0	0	0	0	0	0	0	0	0	0	0	0	0	0	0	0
piR-hsa-2380	0	0	0	0	1	0	0	0	0	0	0	0	0	0	0	0	0	0	0	0	0	0	0	0
piR-hsa-23821+piR-hsa-23822+piR-hsa-23823	0	1	16	56	43	52	83	9	53	12	66	114	103	35	86	66	59	103	83	70	105	108	124	169
piR-hsa-23841	0	0	0	0	0	0	1	0	0	0	0	0	0	0	0	0	0	0	0	0	0	0	0	0
piR-hsa-23869	0	0	0	0	0	0	1	0	0	0	0	0	0	0	0	0	0	0	0	0	0	0	0	0
piR-hsa-23884+piR-hsa-32220+piR-hsa-32538+piR-hsa-32765+piR-hsa-7549	49	5	2510	7195	2406	2058	10657	1087	3551	1558	3215	3023	5011	1653	894	1184	2494	931	3343	475	5955	9685	1140	6155
piR-hsa-23919	3	0	22	59	518	88	122	26	76	23	14	139	141	12	60	27	59	63	83	46	45	41	35	37
piR-hsa-23981	0	0	0	0	0	0	0	0	0	0	1	0	0	0	0	0	0	0	0	0	0	0	0	0
piR-hsa-23992	5	4	980	7793	3408	2002	10754	809	2439	1239	3082	6038	9116	551	4893	4784	3673	5771	3921	2054	6336	6197	4163	5570
piR-hsa-23999	0	0	0	0	0	1	0	0	0	0	0	0	0	0	1	0	0	0	0	0	0	0	0	0
piR-hsa-24000	10	0	15	3	5	2	14	2	11	0	4	6	23	61	3	2	6	7	7	4	4	5	8	0
piR-hsa-24002	0	0	0	0	0	0	1	0	0	0	0	0	0	0	0	0	0	0	0	0	0	0	0	0
piR-hsa-24015	8	1	1284	7359	3706	2606	15809	653	2764	1016	4323	5288	13466	812	7262	6573	4838	6421	5269	2384	8066	7262	5046	8299
piR-hsa-24041	0	0	0	0	0	0	0	0	0	0	0	1	0	0	0	0	0	0	0	0	0	0	0	0
piR-hsa-24046+piR-hsa-32450+piR-hsa-32738	0	0	0	0	0	0	1	0	0	0	0	0	0	0	0	0	0	0	0	1	0	0	0	0
piR-hsa-2410	0	0	0	0	0	0	0	0	0	0	0	1	0	0	0	0	0	0	0	0	0	0	0	0
piR-hsa-24133	0	0	0	0	0	0	0	0	0	0	0	0	0	0	0	0	0	0	0	0	0	0	0	1
piR-hsa-24143+piR-hsa-4947+piR-hsa-6839+piR-hsa-6840+piR-hsa-6841+piR-hsa-6842	5	0	5	35	102	31	103	7	35	7	16	17	741	15	64	27	81	31	77	56	24	24	8	36
piR-hsa-24235	0	0	0	0	0	0	0	0	0	0	0	0	0	0	0	0	0	1	0	0	0	0	0	0
piR-hsa-24337	0	0	0	0	0	0	0	0	0	0	0	0	0	0	0	0	0	1	0	0	0	0	0	0
piR-hsa-24342	0	0	0	0	0	0	0	0	0	0	0	0	0	0	0	1	0	0	0	0	0	0	1	0
piR-hsa-24351	0	0	0	0	1	0	0	0	0	0	0	0	0	0	0	0	0	0	0	0	0	1	0	0
piR-hsa-24360+piR-hsa-28845+piR-hsa-28846+piR-hsa-32176+piR-hsa-32198+piR-hsa-32199	1	0	31	128	53	87	188	31	115	27	122	236	130	128	130	139	96	169	143	76	182	121	122	179
piR-hsa-24433	0	0	0	0	0	0	0	0	0	0	0	0	0	0	0	1	0	0	0	0	0	0	0	0
piR-hsa-24507	0	0	0	0	1	0	0	0	0	0	0	0	0	0	0	0	0	0	0	0	0	0	0	0
piR-hsa-24588	0	0	0	0	1	0	0	0	0	0	0	0	0	0	0	0	0	0	0	0	0	0	0	0
piR-hsa-24685	0	0	0	0	0	0	0	0	0	0	0	0	0	0	0	0	0	0	0	0	1	1	0	0
piR-hsa-24730	0	0	0	0	0	0	1	0	0	0	0	0	0	0	0	0	0	0	0	0	0	0	0	0
piR-hsa-2477	0	0	0	0	0	0	1	0	0	0	0	0	0	0	0	0	0	0	0	0	0	0	0	0
piR-hsa-24775	5	0	25	34	20	26	76	3	17	8	33	46	45	29	67	41	18	57	16	22	34	66	42	75
piR-hsa-24796	0	0	0	0	0	0	0	0	0	0	0	0	2	0	0	0	0	0	0	0	0	0	0	0
piR-hsa-24829	0	0	0	0	0	0	0	0	0	0	1	0	0	0	0	0	0	0	0	0	0	0	0	0
piR-hsa-24844	0	0	0	0	0	0	0	0	0	0	0	1	0	0	0	0	0	0	0	0	0	1	0	0
piR-hsa-24870	0	0	0	0	0	0	0	0	0	0	0	0	0	0	0	0	0	0	0	1	0	0	0	0
piR-hsa-25010	0	0	0	0	1	0	0	0	0	0	0	0	0	0	0	0	0	0	0	0	0	0	0	0
piR-hsa-25013	0	0	1	0	0	0	0	0	0	0	0	0	0	0	0	0	0	0	0	0	0	0	0	0
piR-hsa-25029+piR-hsa-6435	0	0	0	0	1	0	0	0	0	0	0	0	0	0	0	0	0	0	0	0	0	0	0	0
piR-hsa-25046	10	1	432	1335	3746	1877	3502	372	1372	522	2562	1985	4148	248	2005	2969	5663	4022	6683	4210	2816	3331	5870	5317
piR-hsa-25059	0	0	0	0	0	0	0	0	0	0	0	0	0	0	0	0	0	1	0	0	0	0	0	0
piR-hsa-25063	0	0	0	0	0	0	0	0	0	0	0	0	1	0	0	0	0	0	0	0	0	0	0	0
piR-hsa-25093	0	0	0	0	0	0	1	0	0	0	0	0	0	0	0	0	0	0	0	0	0	0	0	0
piR-hsa-25155	0	0	0	0	0	0	0	0	0	0	0	0	0	0	0	1	0	0	0	0	0	0	0	0
piR-hsa-25157	0	0	0	1	1	0	0	0	0	0	0	0	0	0	0	0	0	0	0	0	0	0	0	0
piR-hsa-25303	0	0	0	0	1	0	0	0	0	0	0	0	0	0	0	0	0	0	0	0	0	0	0	0
piR-hsa-25313+piR-hsa-32204+piR-hsa-32458	0	0	1	7	11	5	26	3	9	2	14	24	48	7	7	16	9	18	12	13	11	35	23	28
piR-hsa-25366	0	0	0	0	0	0	0	0	0	0	0	0	0	0	0	0	0	1	0	0	0	1	0	0
piR-hsa-25401	0	0	1	0	0	0	0	0	0	0	0	0	0	0	0	0	0	0	0	0	0	0	0	0
piR-hsa-25447	3	0	799	1980	1421	1004	4225	182	785	411	1093	1981	2798	376	1938	1413	1032	1381	978	505	1655	1522	982	1635
piR-hsa-25473	0	0	0	0	0	0	1	0	0	0	0	0	0	0	0	0	0	0	0	0	0	0	0	0
piR-hsa-255	0	0	0	0	0	0	0	0	0	0	0	0	0	0	0	0	0	0	0	0	0	1	0	0
piR-hsa-25537	0	0	0	0	0	0	0	0	0	0	0	0	0	0	0	0	0	0	0	0	0	0	0	1
piR-hsa-25568+piR-hsa-29329	0	0	0	0	0	0	0	0	0	0	0	0	0	0	0	0	0	0	0	0	0	0	1	0
piR-hsa-25623	0	0	1	0	0	0	0	0	0	0	0	0	1	0	0	0	0	0	0	0	0	0	0	1
piR-hsa-25635	0	0	0	0	1	0	0	0	0	0	0	0	0	0	0	0	0	0	0	0	0	0	0	0
piR-hsa-25648	0	0	0	0	0	0	0	0	0	0	1	0	0	0	0	0	0	0	0	0	0	0	1	0
piR-hsa-25715	0	0	0	0	0	0	0	0	0	0	0	1	0	0	0	0	0	0	0	0	0	0	0	1
piR-hsa-25941	0	0	0	0	0	0	0	0	0	0	1	0	0	0	0	0	0	0	0	0	0	0	0	0
piR-hsa-26039	0	0	35	58	117	107	204	1	103	15	74	177	242	196	116	168	143	280	166	70	153	152	123	235
piR-hsa-26065	0	0	0	0	0	0	0	0	0	0	0	0	0	1	0	0	0	0	0	0	0	0	0	0
piR-hsa-26119+piR-hsa-4345+piR-hsa-4346	0	0	0	0	0	1	0	0	0	0	0	0	0	0	0	0	0	0	0	0	0	0	0	0
piR-hsa-26131	37	0	569	577	259	495	1206	81	522	155	1308	206	2213	1350	1783	1015	1284	992	2639	1026	1788	961	2336	462
piR-hsa-26249	0	0	0	0	0	0	0	0	0	0	0	0	0	0	0	0	0	1	0	0	0	0	0	0
piR-hsa-26306+piR-hsa-29918+piR-hsa-29919	0	0	0	0	0	0	0	0	0	0	0	0	0	0	0	0	0	1	0	0	0	0	0	0
piR-hsa-26321	0	0	0	0	0	0	0	0	0	0	0	0	0	0	0	0	0	0	1	0	0	0	0	0
piR-hsa-26339	0	0	0	0	1	0	0	0	0	0	0	0	0	0	0	0	0	0	0	0	0	0	0	0
piR-hsa-26371	0	0	4	1	18	9	12	1	1	0	2	5	5	3	2	3	1	3	3	2	3	2	1	9
piR-hsa-26413+piR-hsa-9573	0	0	0	0	0	0	0	0	0	0	0	0	0	0	0	1	0	0	0	0	0	0	0	0
piR-hsa-26441	0	0	1	23	19	13	89	13	10	5	28	53	83	9	76	29	19	14	12	8	36	26	14	2
piR-hsa-26492	1	0	14	42	16	20	36	0	8	0	9	8	51	9	5	20	30	28	25	74	49	21	87	23
piR-hsa-26522	0	0	17	128	73	61	865	68	135	47	319	403	414	140	555	254	128	159	206	87	285	190	177	185
piR-hsa-26523+piR-hsa-26524+piR-hsa-26525+piR-hsa-672	2	0	11	109	11	34	166	18	13	14	64	103	54	22	99	53	16	31	9	20	36	37	26	50
piR-hsa-26526+piR-hsa-26527+piR-hsa-30292+piR-hsa-30293+piR-hsa-673+piR-hsa-674	5	1	64	663	236	326	4108	212	491	182	1769	3410	3567	164	3963	1368	588	778	639	295	1325	775	844	832
piR-hsa-26528+piR-hsa-26529+piR-hsa-26530	0	0	0	15	3	12	22	3	5	4	11	29	19	7	21	5	3	7	4	0	4	11	3	8
piR-hsa-26543+piR-hsa-27032	0	0	1	1	0	0	0	0	1	1	0	1	0	0	1	1	0	1	0	0	1	1	0	0
piR-hsa-26570	0	0	1	4	1	0	1	0	2	2	0	1	0	1	0	1	1	1	2	0	1	0	0	0
piR-hsa-26589+piR-hsa-26590+piR-hsa-26591+piR-hsa-26592+piR-hsa-26593	8	0	1	2	0	1	1	1	1	0	0	4	5	0	1	1	1	3	1	0	2	4	2	5
piR-hsa-26608	1	0	0	0	0	0	0	0	0	0	0	0	0	0	0	0	0	0	0	0	0	0	0	0
piR-hsa-26803	1	1	2	13	8	12	24	2	20	1	7	26	6	7	11	9	12	16	9	12	14	12	13	26
piR-hsa-26818+piR-hsa-26819	0	0	2	5	28	11	15	1	5	2	3	18	25	5	16	12	15	20	14	11	8	11	21	31
piR-hsa-26872	7	0	136	471	59	286	650	89	230	77	396	593	495	79	530	493	337	501	469	305	420	410	543	792
piR-hsa-26903	0	0	0	0	0	0	0	0	0	0	0	1	0	0	0	0	0	0	0	0	0	0	0	0
piR-hsa-26925	0	0	2	5	49	26	13	7	5	2	3	21	39	1	7	6	20	14	24	26	6	13	5	10
piR-hsa-26940	0	0	2	3	5	2	1	0	1	2	4	2	2	1	0	0	6	4	10	9	2	2	4	3
piR-hsa-26947	1	0	0	0	1	0	4	0	0	0	0	0	6	0	0	0	0	0	0	0	0	0	0	0
piR-hsa-26983	0	0	0	0	0	0	0	0	0	0	0	0	0	0	0	1	0	0	0	0	0	0	0	0
piR-hsa-27007+piR-hsa-7116	1	0	6	13	353	19	81	6	18	3	2	41	67	1	9	7	24	15	31	12	23	11	12	20
piR-hsa-27026	0	0	0	0	0	0	1	0	0	0	0	0	0	0	0	0	0	0	0	0	0	0	0	0
piR-hsa-27108	0	0	0	0	0	0	0	0	0	0	0	0	0	0	0	0	0	0	0	0	0	0	0	1
piR-hsa-27133+piR-hsa-27134	2	0	0	0	7	1	0	1	1	0	0	1	0	0	0	0	0	1	0	0	0	0	1	2
piR-hsa-27137+piR-hsa-27138+piR-hsa-27139+piR-hsa-27140	26	1	7	18	71	11	38	11	6	1	8	19	48	16	12	9	13	26	9	7	13	16	12	19
piR-hsa-27222	0	0	0	1	0	1	0	0	0	0	0	0	1	0	0	0	0	0	0	0	0	0	0	0
piR-hsa-27278	0	0	1	0	0	0	0	0	0	0	0	0	0	0	0	0	0	0	0	0	0	0	0	0
piR-hsa-27282	0	0	0	3	18	3	8	4	4	1	2	13	12	2	9	1	18	7	7	7	4	5	6	12
piR-hsa-27283	0	0	34	573	92	126	393	41	254	122	261	633	366	75	509	254	212	520	244	230	389	740	604	477
piR-hsa-27344	0	0	0	0	0	0	0	0	0	0	0	0	0	0	0	0	0	1	0	0	0	0	0	0
piR-hsa-27489	0	0	1	0	0	1	0	0	0	0	0	0	1	1	0	0	0	0	2	0	3	1	1	1
piR-hsa-27491+piR-hsa-27492	0	0	0	0	0	0	0	1	1	0	0	0	1	0	0	1	0	0	0	0	0	1	1	1
piR-hsa-27503	0	0	0	0	0	0	0	0	0	0	0	0	0	0	1	0	0	0	0	0	0	0	0	0
piR-hsa-2751	0	0	0	0	0	0	0	0	0	0	0	0	1	0	0	0	0	0	0	0	0	0	0	0
piR-hsa-27616	638	9	37	4	8	12	57	5	21	1	48	5	56	93	24	13	17	4	9	14	24	28	17	100
piR-hsa-27677	0	0	0	0	0	0	0	0	0	1	0	0	0	0	0	0	0	0	0	0	0	0	0	0
piR-hsa-27725	20	0	5	0	0	0	3	0	2	0	0	0	10	1	0	0	0	1	1	0	0	2	1	5
piR-hsa-27728	0	0	2	9	29	5	11	4	3	2	4	9	18	1	4	2	13	3	12	9	2	5	18	2
piR-hsa-27729+piR-hsa-27730+piR-hsa-27731	12	2	825	1320	3255	1910	1497	549	1353	588	1652	1452	1935	3064	1029	1427	1680	1594	3368	1905	1778	3115	3139	1604
piR-hsa-27750+piR-hsa-7606	0	0	0	0	0	0	0	0	0	0	0	0	1	0	0	0	0	0	0	0	0	0	0	0
piR-hsa-27983	0	0	0	0	1	0	0	0	0	0	0	0	0	0	0	0	0	0	0	0	0	0	0	0
piR-hsa-2801+piR-hsa-2802+piR-hsa-32724	0	0	0	0	0	1	1	0	0	0	0	0	0	0	0	0	0	0	0	0	0	0	0	0
piR-hsa-28117	0	0	71	124	59	39	248	29	107	54	49	72	190	67	57	68	129	200	77	80	147	341	180	247
piR-hsa-28160+piR-hsa-28338	0	0	0	2	28	0	4	0	2	0	0	0	5	0	1	0	0	0	0	0	0	0	0	1
piR-hsa-28175	5	0	0	0	0	0	2	0	0	1	1	0	2	1	1	0	0	0	0	0	0	1	0	1
piR-hsa-28183+piR-hsa-28184+piR-hsa-28384	0	0	0	0	0	0	0	0	0	0	0	0	0	0	0	0	0	0	0	0	0	1	1	0
piR-hsa-28186	6	0	0	11	0	0	1	1	0	0	0	1	3	2	0	0	2	2	1	1	3	2	0	2
piR-hsa-28205	0	0	0	0	11	1	1	1	0	1	0	0	4	0	0	0	0	0	2	3	3	1	3	1
piR-hsa-28212	0	0	2	2	18	3	27	2	8	0	8	9	17	2	8	5	2	5	7	2	1	5	6	6
piR-hsa-28223	48	0	1	0	0	1	18	0	2	0	5	3	11	5	10	3	8	2	4	3	4	6	3	6
piR-hsa-28231	14	0	0	0	3	0	19	0	1	1	0	1	15	1	6	1	3	3	1	1	1	1	3	3
piR-hsa-28234	0	0	0	0	0	0	0	0	0	0	0	0	0	0	0	1	0	0	0	0	0	0	0	0
piR-hsa-28238	0	0	0	0	0	0	0	0	1	0	0	0	0	0	0	0	0	0	0	0	0	0	0	0
piR-hsa-28318+piR-hsa-28319	0	0	14	117	148	87	156	30	71	33	92	192	58	18	80	80	76	116	54	42	65	102	76	124
piR-hsa-28345	0	0	2	0	2	0	2	0	1	0	1	1	5	1	1	1	0	1	1	0	0	0	3	2
piR-hsa-28374+piR-hsa-28378	358	0	3	7	5	5	51	5	8	0	27	4	79	9	48	7	25	10	11	15	20	21	30	38
piR-hsa-28375	0	0	0	0	1	0	0	0	0	0	0	0	0	0	0	0	0	0	0	0	0	0	0	0
piR-hsa-28385	0	0	0	0	0	0	0	0	0	0	0	0	0	0	0	0	0	1	0	0	0	0	0	0
piR-hsa-28390	44	0	0	0	0	1	32	0	0	0	10	1	24	4	20	7	2	2	1	2	2	8	11	15
piR-hsa-28394+piR-hsa-28396+piR-hsa-28397+piR-hsa-28398	113	1	49	7	14	9	65	4	75	1	13	12	127	20	11	12	19	34	27	20	26	34	11	260
piR-hsa-28395	26	0	3	2	4	0	25	0	1	0	9	0	33	1	1	1	1	1	0	0	1	2	2	6
piR-hsa-28400	2	0	0	0	1	0	0	0	0	0	0	0	3	0	1	0	0	0	0	0	0	0	0	0
piR-hsa-28467	48	0	0	0	0	0	4	0	1	0	0	0	3	0	0	0	0	0	0	0	1	1	0	0
piR-hsa-28472	0	0	0	0	0	0	2	1	0	0	0	0	1	0	0	1	0	0	0	0	2	0	0	0
piR-hsa-28487+piR-hsa-32375+piR-hsa-32580	1	0	6	18	11	5	37	10	31	7	23	68	22	13	24	17	7	33	20	19	35	40	16	13
piR-hsa-28488+piR-hsa-4945+piR-hsa-4946	0	0	0	3	37	9	18	4	1	1	7	9	66	2	15	9	4	3	7	4	4	5	2	2
piR-hsa-28527	1951	0	3	23	16	9	477	11	17	6	157	26	674	15	535	34	61	30	29	18	69	29	49	58
piR-hsa-28590+piR-hsa-32170	111	1	2	5	11	1	27	5	8	2	4	7	39	5	18	4	1	2	9	6	2	7	10	8
piR-hsa-28593	1	0	2	1	17	11	5	0	8	2	2	17	6	1	1	0	4	7	4	1	5	4	2	10
piR-hsa-28610+piR-hsa-32370	0	0	0	0	0	0	0	0	0	0	0	0	0	0	0	0	0	0	0	0	0	0	1	0
piR-hsa-28620+piR-hsa-4280	0	0	0	0	0	0	0	0	0	0	0	0	0	0	0	0	0	0	0	0	0	0	0	1
piR-hsa-28629	1	0	28	84	12	20	24	6	17	6	17	50	16	14	38	23	14	50	18	23	26	49	25	44
piR-hsa-28634	7	2	1	16	35	20	45	13	27	7	39	39	44	5	79	39	122	56	71	121	36	65	260	59
piR-hsa-28821	0	0	0	0	0	0	0	1	0	0	0	0	0	0	0	0	0	0	0	0	0	0	0	0
piR-hsa-28841	2	0	3	7	40	18	77	0	4	2	29	6	202	1	41	5	50	15	16	19	19	11	85	24
piR-hsa-28847+piR-hsa-28848+piR-hsa-28849+piR-hsa-28850+piR-hsa-3961	10	0	442	448	371	512	782	76	359	103	504	527	1310	375	535	661	381	480	262	303	355	636	579	1341
piR-hsa-28851	2	0	47	428	116	433	803	192	348	164	403	898	591	103	773	566	334	557	467	301	467	341	517	577
piR-hsa-28890+piR-hsa-30696	0	0	0	0	1	0	0	0	0	0	0	0	0	0	0	0	0	0	0	0	0	0	0	0
piR-hsa-2892	0	0	0	0	0	1	0	0	0	0	0	0	0	0	0	0	0	0	0	0	0	0	0	0
piR-hsa-28938	0	0	0	0	0	0	1	0	0	0	0	0	0	0	0	0	0	0	0	0	0	0	0	0
piR-hsa-28975	0	0	0	0	0	0	0	0	0	0	0	0	0	0	0	0	0	0	0	0	1	0	0	0
piR-hsa-29114	0	0	0	0	3	1	6	0	2	0	4	3	7	8	5	6	5	5	6	6	6	6	7	10
piR-hsa-29181	0	0	0	0	1	0	0	0	0	0	0	0	0	0	0	0	0	0	0	0	0	0	0	0
piR-hsa-29218	2	0	68	50	50	75	119	11	40	16	25	50	346	112	101	65	47	78	18	53	93	99	81	134
piR-hsa-29245	0	0	0	0	0	0	0	0	0	0	0	0	0	0	0	0	0	0	0	0	0	0	0	1
piR-hsa-29251	0	0	0	0	1	0	0	0	0	0	0	0	2	0	0	0	0	1	0	0	0	0	0	0
piR-hsa-29269	0	0	0	0	1	0	0	0	0	0	0	0	0	0	0	0	0	0	0	0	0	0	0	0
piR-hsa-29350	0	0	0	1	0	0	0	0	0	0	0	0	0	0	0	0	0	0	0	0	0	0	0	0
piR-hsa-29358	0	0	0	0	0	0	0	0	0	0	0	0	1	0	0	0	0	0	0	0	0	0	0	0
piR-hsa-29503	0	0	0	0	0	0	0	0	0	0	0	0	1	0	0	0	0	0	0	0	0	0	0	0
piR-hsa-29714+piR-hsa-29715+piR-hsa-29716	0	0	78	32	24	23	65	6	19	3	15	13	122	57	11	43	25	11	26	17	32	14	25	59
piR-hsa-29758	0	0	0	0	0	0	0	0	0	0	0	0	1	0	0	0	0	0	0	0	0	0	0	0
piR-hsa-29783	0	0	0	0	0	0	0	0	0	0	0	0	0	0	0	0	0	0	0	0	0	1	0	0
piR-hsa-29879	0	0	0	0	0	0	0	0	0	0	1	0	0	0	0	0	0	0	0	0	0	0	0	0
piR-hsa-29892	0	0	0	0	1	0	0	0	0	0	0	0	0	0	0	0	0	0	0	0	0	0	0	0
piR-hsa-2990	0	0	0	0	1	0	0	0	0	0	0	0	0	0	0	0	0	0	0	0	0	0	0	0
piR-hsa-29947	0	0	0	0	1	0	0	0	0	0	0	0	0	0	0	0	0	0	0	0	0	0	0	0
piR-hsa-29982	0	0	0	0	0	0	0	0	0	0	0	0	0	0	0	0	0	0	0	0	1	0	0	0
piR-hsa-30021	0	0	0	0	0	0	0	0	0	0	0	0	0	0	0	0	0	0	0	0	1	0	0	0
piR-hsa-30046	0	0	0	0	0	0	1	0	0	0	0	0	0	0	0	0	0	0	0	0	0	0	0	0
piR-hsa-30128	0	0	0	0	0	0	0	0	0	0	0	0	1	0	0	0	0	0	0	0	0	0	0	0
piR-hsa-30466	0	0	0	0	0	0	1	0	0	0	0	0	0	0	0	0	0	0	0	0	0	0	0	0
piR-hsa-30486	0	0	0	0	0	0	0	0	0	0	0	0	0	0	0	0	0	0	0	0	0	0	0	1
piR-hsa-30488	0	0	0	0	0	0	0	0	2	0	0	0	0	0	0	0	0	0	0	0	0	0	0	0
piR-hsa-30489	0	0	0	0	0	0	0	0	0	1	0	0	0	0	0	0	0	0	0	0	1	0	0	0
piR-hsa-30512	0	0	0	0	0	0	0	1	0	0	0	0	0	0	0	0	0	0	0	0	0	0	0	0
piR-hsa-3056	0	0	0	0	0	0	1	0	0	0	0	0	0	0	0	0	0	0	0	0	1	0	0	0
piR-hsa-30628	0	0	0	0	0	0	1	0	0	0	0	0	0	0	0	0	0	0	0	0	0	0	0	0
piR-hsa-30636	0	0	0	0	7	1	0	1	0	0	1	3	3	0	1	0	3	1	2	1	1	0	1	1
piR-hsa-30734	1	1	1	1	2	2	2	0	0	1	0	0	10	0	1	1	6	0	5	4	0	1	7	1
piR-hsa-30929	0	0	0	1	1	0	0	0	0	0	0	0	0	0	0	0	0	0	0	0	0	0	0	0
piR-hsa-31095	0	0	0	0	0	0	0	0	0	0	0	0	1	0	0	0	0	0	0	0	0	0	0	0
piR-hsa-31179+piR-hsa-7221	0	0	0	0	0	0	0	0	0	0	0	0	1	0	0	0	0	0	0	0	0	0	0	0
piR-hsa-31280+piR-hsa-32299	158	0	4	4	7	4	665	2	2	1	102	5	142	5	71	7	296	57	99	73	157	102	215	884
piR-hsa-31318	0	0	0	0	0	0	0	0	0	0	0	0	0	0	0	0	0	0	0	0	1	0	0	0
piR-hsa-31338	0	0	0	0	0	0	0	0	0	0	1	0	0	0	0	0	0	0	0	0	0	0	0	0
piR-hsa-31359	0	0	0	0	0	0	0	0	0	0	0	0	1	0	0	0	0	0	0	0	0	0	0	0
piR-hsa-31449	0	0	0	0	0	1	0	0	0	0	0	1	0	0	2	0	0	3	1	1	0	1	1	0
piR-hsa-31450	0	0	0	0	0	0	0	0	0	0	0	0	0	0	0	0	0	1	0	0	0	0	0	0
piR-hsa-31637	0	0	0	1	0	0	0	0	0	0	0	0	0	0	0	0	0	0	0	0	0	0	0	0
piR-hsa-31688	0	0	0	0	0	0	0	0	0	0	0	0	1	0	0	0	0	0	0	0	0	0	0	0
piR-hsa-31766	0	0	0	0	0	0	0	0	1	0	0	0	0	1	0	0	0	0	0	0	0	0	0	0
piR-hsa-31788	0	0	0	0	0	0	0	0	0	0	0	0	0	1	1	1	0	0	1	0	0	0	0	0
piR-hsa-31852	0	0	0	0	1	0	0	0	0	0	0	0	0	0	0	0	0	0	0	0	0	0	0	0
piR-hsa-3189	0	0	0	0	0	0	0	0	0	0	0	0	0	0	2	0	0	0	0	0	0	0	0	0
piR-hsa-31972	0	0	1	0	0	0	0	0	0	0	0	0	0	0	0	0	0	0	0	0	0	0	1	0
piR-hsa-31994	0	0	0	0	0	0	0	0	0	0	0	0	0	0	0	0	0	1	0	0	0	0	0	0
piR-hsa-3200+piR-hsa-32163+piR-hsa-32172+piR-hsa-32180+piR-hsa-32256+piR-hsa-32260	0	0	8	52	14	51	51	14	33	13	38	69	45	4	34	39	32	66	48	26	38	44	42	74
piR-hsa-3206	0	0	0	0	0	0	0	0	0	0	0	0	0	0	0	0	0	1	0	0	0	0	0	0
piR-hsa-3214	0	0	0	0	1	0	0	0	0	0	0	0	0	0	0	0	0	0	0	0	0	0	0	0
piR-hsa-32148	0	0	0	0	0	0	0	0	0	0	0	0	0	0	0	0	0	0	0	1	0	0	0	0
piR-hsa-32155+piR-hsa-32156+piR-hsa-32166+piR-hsa-32585	0	0	1	2	5	9	7	1	3	2	2	8	2	3	6	7	3	1	3	2	4	3	1	7
piR-hsa-32158+piR-hsa-32159+piR-hsa-32160+piR-hsa-32161+piR-hsa-32162+piR-hsa-32167+piR-hsa-32179+piR-hsa-32187	12	0	76	446	390	400	997	345	671	149	434	672	1032	225	1289	336	499	667	299	257	495	956	624	699
piR-hsa-32236+piR-hsa-820	1	0	1969	1906	453	1806	2638	406	1108	604	1258	3208	2195	1298	1647	2032	1263	1691	965	831	1443	1892	1835	3191
piR-hsa-32615+piR-hsa-4717	0	0	0	0	0	0	0	0	0	0	0	0	0	0	0	0	0	0	0	0	0	0	0	1
piR-hsa-32773+piR-hsa-9073	0	0	0	0	0	0	0	0	0	0	0	0	0	0	0	0	0	1	0	0	0	0	0	0
piR-hsa-32798+piR-hsa-7327	0	0	0	0	5	1	7	2	1	0	2	2	5	1	6	2	5	5	3	2	4	8	0	2
piR-hsa-335	0	0	0	0	0	0	0	0	0	0	1	0	0	1	0	0	0	0	0	0	0	0	0	0
piR-hsa-3487	0	0	0	0	0	0	0	0	0	1	0	0	0	0	0	0	0	0	0	0	0	0	0	0
piR-hsa-3607	0	0	0	0	0	0	0	0	0	0	0	0	0	0	0	0	0	0	0	0	0	1	0	0
piR-hsa-3610	0	0	0	0	0	0	0	0	0	0	0	0	0	0	0	1	0	0	0	0	0	0	0	0
piR-hsa-3616+piR-hsa-5067	2	0	0	12	35	7	39	5	2	5	5	14	16	4	18	4	33	23	12	14	17	22	9	64
piR-hsa-3692	0	0	0	1	0	0	0	0	0	0	0	0	0	0	0	0	0	0	0	0	0	0	0	0
piR-hsa-3706	0	0	0	1	0	0	0	0	0	0	0	0	0	0	0	0	0	0	0	0	0	0	0	0
piR-hsa-3808	0	0	0	0	1	0	0	0	0	0	0	0	0	0	0	0	0	0	0	0	0	0	0	0
piR-hsa-3812	0	0	0	0	0	0	0	0	0	1	0	0	0	0	0	0	0	0	0	0	0	0	0	0
piR-hsa-3817	0	0	0	0	1	0	0	0	0	0	0	0	0	0	0	0	0	0	0	0	0	0	0	0
piR-hsa-4019	0	0	0	0	0	0	0	0	0	0	1	0	0	0	0	0	0	0	0	0	0	0	0	0
piR-hsa-4049	0	0	0	0	0	0	0	0	0	0	0	0	0	0	0	0	0	1	0	0	0	0	0	0
piR-hsa-4160	0	0	0	0	0	0	0	0	0	0	0	0	0	0	0	0	0	0	0	0	1	0	0	0
piR-hsa-426	9	0	0	1	6	10	67	1	2	0	24	0	29	2	19	1	32	15	5	12	17	7	12	36
piR-hsa-4275+piR-hsa-4276	0	0	0	0	0	1	0	0	0	0	0	1	0	0	0	0	0	0	1	0	0	1	0	0
piR-hsa-4309	0	0	0	0	0	0	0	1	0	0	0	0	0	0	0	0	0	0	0	0	0	0	0	0
piR-hsa-4454	0	0	0	0	0	1	0	0	0	0	0	0	0	0	0	0	0	0	0	0	0	0	0	0
piR-hsa-4515	0	0	0	0	0	0	1	0	0	0	0	0	0	0	0	1	0	0	0	0	0	0	0	0
piR-hsa-4692	0	0	0	0	0	0	0	0	0	0	0	0	0	0	0	1	0	0	0	0	0	0	0	0
piR-hsa-4714	0	0	0	0	1	0	0	0	0	0	0	0	0	0	0	0	0	0	0	0	0	0	0	0
piR-hsa-4734	0	0	0	0	1	0	0	0	0	0	0	0	0	0	0	0	0	0	0	0	0	0	0	0
piR-hsa-4747	0	0	0	0	0	0	0	0	0	0	0	0	0	0	1	0	0	0	0	0	0	0	0	0
piR-hsa-475	0	0	0	0	0	0	0	0	0	0	0	0	0	0	0	0	0	0	0	0	0	0	0	1
piR-hsa-4795	0	0	0	0	0	0	1	0	0	0	0	0	0	0	0	0	0	0	0	0	0	0	0	0
piR-hsa-4954	0	0	0	0	0	0	1	0	0	0	0	0	0	0	0	0	0	0	0	0	0	0	0	0
piR-hsa-502	0	0	0	0	0	0	1	0	0	0	0	0	0	0	0	0	0	0	0	0	0	0	0	0
piR-hsa-5048	0	0	0	1	0	0	0	0	0	0	0	0	0	0	0	0	0	0	0	0	0	0	0	0
piR-hsa-5053	0	0	0	0	0	0	0	0	0	0	0	1	0	0	0	0	0	0	0	0	0	0	0	0
piR-hsa-5079	0	0	0	0	0	0	0	0	0	0	0	0	1	0	0	0	0	0	0	0	0	1	0	0
piR-hsa-5231	0	0	0	0	1	0	0	0	0	0	0	0	0	0	0	0	0	0	0	0	0	0	0	0
piR-hsa-5233	0	0	0	0	0	0	0	0	1	0	0	0	0	0	0	0	0	0	0	0	0	0	0	0
piR-hsa-5299	0	0	0	1	0	0	0	0	0	0	0	0	1	0	0	0	0	0	0	0	0	1	0	0
piR-hsa-5342	0	0	0	0	0	0	0	0	0	0	0	1	0	0	0	0	0	0	0	0	0	0	0	0
piR-hsa-5350	0	0	0	0	0	0	1	0	0	0	0	0	0	0	0	0	0	0	0	0	0	0	0	0
piR-hsa-5370	7	1	114	1199	941	499	5196	366	516	231	2570	1582	4428	317	3686	3054	3036	3803	5298	1990	4815	3716	4226	5151
piR-hsa-5464	0	0	0	1	0	0	0	0	0	0	0	0	0	0	0	0	0	0	0	0	0	0	0	0
piR-hsa-5645	0	0	0	0	0	0	0	0	0	0	0	0	0	0	0	0	0	0	0	1	0	0	0	0
piR-hsa-5656	0	0	1	0	0	0	0	0	0	0	0	0	0	0	0	0	0	0	0	0	0	0	0	0
piR-hsa-5749	0	0	0	0	0	0	0	0	0	0	0	0	0	0	0	0	0	0	0	0	0	1	0	0
piR-hsa-5777	0	0	0	1	0	0	0	0	0	0	0	0	0	0	0	0	0	0	0	0	0	0	0	0
piR-hsa-5936	0	0	0	0	0	0	2	0	0	0	0	0	2	0	1	0	1	0	0	1	0	0	0	2
piR-hsa-5939	24	0	0	6	17	15	31	2	1	0	13	2	1310	2	11	4	30	13	13	17	9	10	7	25
piR-hsa-6008	0	0	0	0	0	0	0	0	0	0	0	0	0	0	0	0	0	0	0	0	0	1	0	0
piR-hsa-6031	0	0	0	0	0	0	0	0	0	0	0	0	0	0	0	0	1	0	0	0	0	0	0	0
piR-hsa-6052	0	0	0	0	1	0	0	0	0	0	0	0	0	0	0	0	0	0	0	0	0	0	0	0
piR-hsa-6058	0	0	0	0	0	0	0	0	0	0	0	0	0	0	0	0	1	0	0	0	0	0	0	0
piR-hsa-6087	0	0	0	0	0	0	1	0	0	0	0	0	0	0	0	0	0	0	0	0	0	0	0	0
piR-hsa-6140	0	0	0	0	0	0	0	0	0	0	1	0	0	0	0	0	0	0	0	0	0	0	0	0
piR-hsa-6248	0	0	0	0	0	0	0	0	0	0	0	0	0	0	0	0	0	0	0	0	0	0	1	0
piR-hsa-6279	0	0	0	0	0	0	0	0	0	0	1	0	0	0	0	0	0	0	0	0	0	0	0	0
piR-hsa-6280	0	0	0	0	0	0	0	0	0	0	1	0	0	0	0	0	0	0	0	0	0	0	0	0
piR-hsa-6341	0	0	0	0	0	1	0	0	0	0	0	0	0	0	0	0	0	0	0	0	0	0	0	0
piR-hsa-6356	0	0	0	0	1	0	0	0	0	0	0	0	0	0	0	0	0	0	0	0	0	0	0	0
piR-hsa-6463	0	0	0	0	0	0	0	0	1	0	0	0	0	0	0	0	0	0	0	0	0	0	0	0
piR-hsa-6496	0	0	0	1	2	0	0	0	0	0	0	0	1	0	0	0	0	0	0	0	1	0	0	1
piR-hsa-6867	0	0	0	7	61	3	9	0	3	1	0	1	5	0	2	2	3	1	3	3	1	2	1	3
piR-hsa-691	0	0	0	0	0	0	0	0	1	0	0	0	0	0	0	0	0	0	0	0	0	0	0	0
piR-hsa-7092	0	0	0	0	1	0	0	0	0	0	0	0	0	0	0	0	0	0	0	0	0	0	0	0
piR-hsa-7102	0	0	0	0	0	0	1	0	0	0	0	0	0	0	0	0	0	0	0	0	0	0	0	0
piR-hsa-7106	0	0	0	0	0	0	2	0	0	0	0	2	0	1	0	0	1	0	0	0	0	0	0	1
piR-hsa-7126	0	0	0	0	1	0	0	0	0	0	0	0	0	0	0	0	0	0	0	0	0	0	0	0
piR-hsa-7193	3	0	2	74	1	2	51	30	2	1	3	12	19	5	27	16	6	16	11	4	19	11	5	24
piR-hsa-7201	9	0	1	5	5	3	8	0	1	0	3	1	13	2	7	3	13	7	6	1	1	4	2	8
piR-hsa-7238	0	0	1	1	15	1	3	1	0	1	0	0	4	0	0	0	0	0	1	0	0	0	0	0
piR-hsa-7246	0	0	0	0	0	0	0	0	1	0	0	0	1	0	0	0	0	0	0	0	0	0	0	0
piR-hsa-7285	0	0	0	0	0	0	0	0	0	0	0	0	0	0	0	0	0	0	0	1	0	0	0	0
piR-hsa-7289+piR-hsa-7290	0	0	0	0	0	0	1	0	0	0	0	0	0	0	0	0	0	0	0	0	0	0	0	0
piR-hsa-7314	0	0	0	0	0	0	0	0	0	0	1	0	0	0	0	0	0	0	0	0	0	0	0	0
piR-hsa-7415	0	0	0	0	0	0	1	0	0	0	0	0	1	0	0	0	0	0	0	0	0	0	0	0
piR-hsa-7446	0	0	0	1	1	0	2	0	0	0	0	0	0	0	0	0	0	0	0	0	0	0	0	0
piR-hsa-7453	0	0	0	0	1	0	0	0	0	0	0	0	0	0	0	0	0	0	0	0	0	0	0	0
piR-hsa-7534	0	0	0	0	0	0	0	0	0	0	0	0	0	0	1	0	0	0	0	0	0	0	0	0
piR-hsa-760	0	0	0	0	0	0	0	0	0	0	0	0	0	0	0	1	0	0	0	0	0	0	0	0
piR-hsa-7636	0	0	0	0	0	0	0	0	0	0	0	0	0	0	0	0	0	0	0	0	1	0	0	0
piR-hsa-7637	0	0	0	1	0	0	0	0	1	1	0	0	2	0	0	0	0	0	0	0	0	0	1	0
piR-hsa-765	0	0	0	0	0	0	0	0	0	0	1	0	0	0	0	0	1	0	0	0	1	0	0	0
piR-hsa-766	0	0	1	0	0	0	0	0	0	0	0	0	0	0	1	0	0	0	0	0	0	0	0	0
piR-hsa-7695	0	0	0	0	0	0	0	0	0	0	0	0	0	0	0	1	0	0	0	0	0	0	0	2
piR-hsa-7989	0	0	0	0	1	0	0	0	0	0	0	0	0	0	0	0	0	0	0	0	0	0	0	0
piR-hsa-8026	0	0	0	0	1	0	0	0	0	0	0	0	0	0	0	0	0	0	0	0	0	0	0	0
piR-hsa-8030+piR-hsa-8031	1	0	0	0	0	0	28	0	0	0	1	0	313	0	18	0	11	1	2	1	1	3	0	6
piR-hsa-8075	0	0	0	0	0	0	0	0	0	0	0	1	0	0	0	0	0	0	0	0	0	0	0	0
piR-hsa-812	0	0	0	0	0	0	0	0	0	0	0	0	1	0	0	0	0	0	0	0	0	0	0	0
piR-hsa-8128	0	0	0	0	0	0	0	0	0	0	0	0	0	0	0	0	0	0	0	0	0	1	0	0
piR-hsa-8149	0	0	0	1	0	0	0	0	0	0	0	0	0	0	0	0	0	0	0	0	0	0	0	0
piR-hsa-8362	0	0	0	0	0	0	0	0	0	0	0	0	1	0	0	0	0	0	0	0	0	0	0	0
piR-hsa-8370	0	0	0	0	0	0	0	0	0	0	0	0	0	0	1	0	0	0	0	0	0	0	0	0
piR-hsa-8479	0	0	0	2	1	0	2	0	0	0	0	2	2	0	0	0	1	0	0	0	0	1	0	3
piR-hsa-8609	0	0	0	1	0	0	0	0	0	0	0	0	0	0	0	0	0	0	0	0	0	0	0	0
piR-hsa-8715	0	0	0	0	1	0	0	0	0	0	0	0	0	0	0	0	0	0	0	0	0	1	0	0
piR-hsa-8765	0	0	0	0	0	0	0	0	0	0	0	0	0	0	0	0	0	0	0	0	1	0	0	0
piR-hsa-8775	0	0	0	0	0	0	0	0	0	0	0	0	0	0	0	0	0	0	0	0	0	0	0	1
piR-hsa-8790	0	0	0	0	0	0	1	0	0	0	0	0	0	0	0	0	0	0	0	0	0	0	0	0
piR-hsa-8811	0	0	0	0	0	0	0	0	0	0	1	0	0	0	0	0	0	0	0	0	0	0	0	0
piR-hsa-8822	0	0	0	0	0	0	0	0	0	0	0	0	0	0	0	0	0	0	0	0	0	1	0	0
piR-hsa-8852	0	0	0	0	0	0	0	0	0	0	0	0	0	0	0	0	0	0	1	0	0	0	0	0
piR-hsa-8967	0	0	1	0	0	0	0	0	0	0	0	0	0	0	0	0	0	0	0	0	0	0	0	0
piR-hsa-8999	0	0	0	0	0	0	0	0	0	0	0	0	1	0	0	0	0	0	0	0	0	0	0	0
piR-hsa-9014	0	0	0	0	0	0	0	0	0	0	0	1	0	0	0	0	0	0	0	0	0	0	0	0
piR-hsa-9017	0	0	0	0	0	0	0	0	0	0	0	0	1	0	0	0	0	0	0	0	0	0	0	0
piR-hsa-9047	0	0	0	0	1	0	0	0	0	0	0	0	0	0	0	0	0	0	0	0	0	0	0	0
piR-hsa-9104	0	0	0	0	0	0	0	0	0	0	0	0	0	0	0	0	0	0	1	0	0	0	0	0
piR-hsa-9105	0	0	0	0	1	0	0	0	0	0	0	0	0	0	0	0	0	0	0	0	0	0	0	0
piR-hsa-9156	0	0	0	0	1	0	0	0	0	0	0	0	0	0	0	0	0	0	0	0	0	0	0	1
piR-hsa-9226	0	0	0	0	0	0	0	0	0	0	1	0	0	0	0	0	0	0	0	0	0	0	0	0
piR-hsa-9332	0	0	0	0	1	0	0	0	0	0	0	0	0	0	0	0	0	0	0	0	0	0	0	0
piR-hsa-9358	0	0	0	0	0	0	0	0	0	0	1	0	0	0	0	0	0	0	0	0	0	0	0	0
piR-hsa-9361	0	0	0	0	3	1	1	0	0	0	1	0	0	0	0	0	0	1	0	0	0	0	0	1
piR-hsa-9371	0	0	0	0	0	0	0	0	0	0	0	0	0	0	0	1	0	0	0	0	0	0	0	0
piR-hsa-9407	0	0	0	0	0	0	0	0	0	0	0	0	1	0	0	0	0	0	0	0	0	0	0	0
piR-hsa-9430	0	0	0	0	0	0	0	0	0	0	1	0	0	0	0	0	0	0	0	0	0	0	0	0
piR-hsa-9443	0	0	0	0	0	0	0	0	0	0	0	0	0	0	0	0	0	0	0	0	1	0	0	0
piR-hsa-9498	0	0	0	0	0	0	0	0	0	0	0	0	0	0	0	0	1	0	0	0	0	0	0	0
piR-hsa-952	65	9	15131	30494	4518	25370	60480	4066	15396	7204	40091	30346	63602	25351	50008	44788	27933	38460	16178	20679	37798	63779	47359	89799
piR-hsa-9535	0	0	0	0	0	0	0	0	0	0	1	0	0	0	0	0	0	0	0	0	0	0	0	0
piR-hsa-9562	0	0	0	0	0	0	0	0	0	0	0	0	0	0	0	0	0	0	0	0	1	0	0	0
piR-hsa-9564	0	0	0	0	0	0	0	0	1	0	0	0	0	0	0	0	0	0	0	0	0	0	0	0
piR-hsa-9596	0	0	0	0	1	0	0	0	0	0	0	0	0	0	0	0	0	0	0	0	0	0	0	0
piR-hsa-9619	0	0	0	0	0	0	0	0	0	0	0	0	0	0	0	0	0	0	0	0	1	0	0	0
piR-hsa-963	2	1	817	1053	848	836	4080	312	1086	296	1183	1736	2481	634	1724	1550	1161	1700	1758	978	2167	1936	1566	2266
piR-hsa-985	0	0	0	0	0	0	1	0	0	1	0	0	0	0	0	0	0	0	0	0	0	0	0	1
piR-hsa-993	0	0	12	44	16	61	85	18	48	16	38	83	69	25	64	70	60	78	59	68	76	52	77	106
