# Supplementary material for: Global Analyses of Expressed Piwi-Interacting RNAs in Gastric Cancer
Source: Int J Mol Sci. 2020 Oct 16;21(20):7656. doi: 10.3390/ijms21207656 (PMC7593925; doi:10.3390/ijms21207656)
Supplement: Supplementary file 1 [file ijms-21-07656-s001.zip › Supplementary Materials for conversion/ijms-877694_supplementary_table _7.xlsx]

## Sheet: Normalidade_teste
Table S7: Normality test results to qRT-PCR data (p-values were obtained by Shapiro-Wilk test).
Data.name	p.value	method
piRNA_expression$piR_49145	0.191133222226868	Shapiro-Wilk normality test
piRNA_expression$piR_31355	0.00412286601601062	Shapiro-Wilk normality test
piRNA_expression$piR_48966	0.0121000849615965	Shapiro-Wilk normality test
