# Supplementary material for: Global Analyses of Expressed Piwi-Interacting RNAs in Gastric Cancer
Source: Int J Mol Sci. 2020 Oct 16;21(20):7656. doi: 10.3390/ijms21207656 (PMC7593925; doi:10.3390/ijms21207656)
Supplement: Supplementary file 1 [file ijms-21-07656-s001.zip › Supplementary Materials for conversion/ijms-877694_supplementary_table _8.xlsx]

## Sheet: Planilha1
Table S8: RNA-Seq and small RNA-Seq data of 64 paired tissues from ENCODE database.
Experiment	ExperimentCode	SampleCode	SampleType	FileCode	FileUrl
Total RNA-seq	ENCSR474TRG	ENCBS740AHU	esophagus squamous epithelium	ENCFF778AHO	https://www.encodeproject.org/files/ENCFF778AHO/@@download/ENCFF778AHO.tsv
Total RNA-seq	ENCSR812AKX	ENCBS894VJJ	sigmoid colon	ENCFF146ISW	https://www.encodeproject.org/files/ENCFF146ISW/@@download/ENCFF146ISW.tsv
Total RNA-seq	ENCSR620LQN	ENCBS072KNR	esophagus muscularis mucosa	ENCFF391YGO	https://www.encodeproject.org/files/ENCFF391YGO/@@download/ENCFF391YGO.tsv
Total RNA-seq	ENCSR406SAW	ENCBS596PXT	upper lobe of left lung	ENCFF360GZR	https://www.encodeproject.org/files/ENCFF360GZR/@@download/ENCFF360GZR.tsv
Total RNA-seq	ENCSR000AFL	ENCBS079RNA,ENCBS080RNA	tongue	ENCFF690BUS	https://www.encodeproject.org/files/ENCFF690BUS/@@download/ENCFF690BUS.tsv
Total RNA-seq	ENCSR000AFL	ENCBS079RNA,ENCBS080RNA	tongue	ENCFF759QKL	https://www.encodeproject.org/files/ENCFF759QKL/@@download/ENCFF759QKL.tsv
Total RNA-seq	ENCSR000AFF	ENCBS068RNA,ENCBS067RNA	skeletal muscle tissue	ENCFF907CXN	https://www.encodeproject.org/files/ENCFF907CXN/@@download/ENCFF907CXN.tsv
Total RNA-seq	ENCSR000AFF	ENCBS068RNA,ENCBS067RNA	skeletal muscle tissue	ENCFF679LIW	https://www.encodeproject.org/files/ENCFF679LIW/@@download/ENCFF679LIW.tsv
Small RNA-seq	ENCSR000AGF	ENCBS079RNA,ENCBS080RNA	tongue	ENCFF001RMV	https://www.encodeproject.org/files/ENCFF001RMV/@@download/ENCFF001RMV.fastq.gz
Small RNA-seq	ENCSR000AGF	ENCBS079RNA,ENCBS080RNA	tongue	ENCFF001RLV	https://www.encodeproject.org/files/ENCFF001RLV/@@download/ENCFF001RLV.fastq.gz
Total RNA-seq	ENCSR000AFH	ENCBS072RNA,ENCBS071RNA	spinal cord	ENCFF359PMJ	https://www.encodeproject.org/files/ENCFF359PMJ/@@download/ENCFF359PMJ.tsv
Total RNA-seq	ENCSR000AFH	ENCBS072RNA,ENCBS071RNA	spinal cord	ENCFF084PQR	https://www.encodeproject.org/files/ENCFF084PQR/@@download/ENCFF084PQR.tsv
Total RNA-seq	ENCSR226KML	ENCBS773RMK	right lobe of liver	ENCFF347TXW	https://www.encodeproject.org/files/ENCFF347TXW/@@download/ENCFF347TXW.tsv
Total RNA-seq	ENCSR425RGZ	ENCBS711XVO	upper lobe of left lung	ENCFF841RGX	https://www.encodeproject.org/files/ENCFF841RGX/@@download/ENCFF841RGX.tsv
Total RNA-seq	ENCSR182CBU	ENCBS146EHL	esophagus muscularis mucosa	ENCFF660MOE	https://www.encodeproject.org/files/ENCFF660MOE/@@download/ENCFF660MOE.tsv
Small RNA-seq	ENCSR000AGD	ENCBS075RNA,ENCBS076RNA	temporal lobe	ENCFF001RMC	https://www.encodeproject.org/files/ENCFF001RMC/@@download/ENCFF001RMC.fastq.gz
Small RNA-seq	ENCSR000AGD	ENCBS075RNA,ENCBS076RNA	temporal lobe	ENCFF001RLT	https://www.encodeproject.org/files/ENCFF001RLT/@@download/ENCFF001RLT.fastq.gz
Total RNA-seq	ENCSR729CAZ	ENCBS517FSZ	omental fat pad	ENCFF099XRG	https://www.encodeproject.org/files/ENCFF099XRG/@@download/ENCFF099XRG.tsv
Small RNA-seq	ENCSR880LXP	ENCBS516KIQ	sigmoid colon	ENCFF625OBY	https://www.encodeproject.org/files/ENCFF625OBY/@@download/ENCFF625OBY.fastq.gz
Total RNA-seq	ENCSR351OTL	ENCBS504VDB	esophagus squamous epithelium	ENCFF610JUD	https://www.encodeproject.org/files/ENCFF610JUD/@@download/ENCFF610JUD.tsv
Small RNA-seq	ENCSR024CRN	ENCBS711CPB	ovary	ENCFF076JME	https://www.encodeproject.org/files/ENCFF076JME/@@download/ENCFF076JME.fastq.gz
Small RNA-seq	ENCSR099ACU	ENCBS389HVX	body of pancreas	ENCFF993BFO	https://www.encodeproject.org/files/ENCFF993BFO/@@download/ENCFF993BFO.fastq.gz
Total RNA-seq	ENCSR630VJN	ENCBS668MJW	transverse colon	ENCFF014IOZ	https://www.encodeproject.org/files/ENCFF014IOZ/@@download/ENCFF014IOZ.tsv
Total RNA-seq	ENCSR035SKV	ENCBS874HID	gastroesophageal sphincter	ENCFF338HIM	https://www.encodeproject.org/files/ENCFF338HIM/@@download/ENCFF338HIM.tsv
Small RNA-seq	ENCSR998CRC	ENCBS616IQR	gastroesophageal sphincter	ENCFF744HOK	https://www.encodeproject.org/files/ENCFF744HOK/@@download/ENCFF744HOK.fastq.gz
Small RNA-seq	ENCSR612WDT	ENCBS423TBO	adrenal gland	ENCFF686BEE	https://www.encodeproject.org/files/ENCFF686BEE/@@download/ENCFF686BEE.fastq.gz
Small RNA-seq	ENCSR332RHR	ENCBS291PVP	prostate gland	ENCFF274FTM	https://www.encodeproject.org/files/ENCFF274FTM/@@download/ENCFF274FTM.fastq.gz
Total RNA-seq	ENCSR510MIA	ENCBS842VSS	esophagus squamous epithelium	ENCFF560ZBX	https://www.encodeproject.org/files/ENCFF560ZBX/@@download/ENCFF560ZBX.tsv
Total RNA-seq	ENCSR485WBR	ENCBS812ZNH	gastroesophageal sphincter	ENCFF177QWM	https://www.encodeproject.org/files/ENCFF177QWM/@@download/ENCFF177QWM.tsv
Total RNA-seq	ENCSR029KNZ	ENCBS315DHM	testis	ENCFF673KOG	https://www.encodeproject.org/files/ENCFF673KOG/@@download/ENCFF673KOG.tsv
Total RNA-seq	ENCSR853WOM	ENCBS038PAI	stomach	ENCFF155AGD	https://www.encodeproject.org/files/ENCFF155AGD/@@download/ENCFF155AGD.tsv
Small RNA-seq	ENCSR262TBN	ENCBS740AHU	esophagus squamous epithelium	ENCFF476IAU	https://www.encodeproject.org/files/ENCFF476IAU/@@download/ENCFF476IAU.fastq.gz
Small RNA-seq	ENCSR233DGJ	ENCBS146EHL	esophagus muscularis mucosa	ENCFF797VVQ	https://www.encodeproject.org/files/ENCFF797VVQ/@@download/ENCFF797VVQ.fastq.gz
Small RNA-seq	ENCSR634VLA	ENCBS773RMK	right lobe of liver	ENCFF574WUG	https://www.encodeproject.org/files/ENCFF574WUG/@@download/ENCFF574WUG.fastq.gz
Total RNA-seq	ENCSR701TST	ENCBS291PVP	prostate gland	ENCFF110THT	https://www.encodeproject.org/files/ENCFF110THT/@@download/ENCFF110THT.tsv
Small RNA-seq	ENCSR737NPO	ENCBS596PXT	upper lobe of left lung	ENCFF643IED	https://www.encodeproject.org/files/ENCFF643IED/@@download/ENCFF643IED.fastq.gz
Small RNA-seq	ENCSR269YSX	ENCBS812ZNH	gastroesophageal sphincter	ENCFF811DGS	https://www.encodeproject.org/files/ENCFF811DGS/@@download/ENCFF811DGS.fastq.gz
Total RNA-seq	ENCSR000AFA	ENCBS058RNA,ENCBS057RNA	metanephros	ENCFF309XJY	https://www.encodeproject.org/files/ENCFF309XJY/@@download/ENCFF309XJY.tsv
Total RNA-seq	ENCSR000AFA	ENCBS058RNA,ENCBS057RNA	metanephros	ENCFF175UXC	https://www.encodeproject.org/files/ENCFF175UXC/@@download/ENCFF175UXC.tsv
Total RNA-seq	ENCSR000AFJ	ENCBS075RNA,ENCBS076RNA	temporal lobe	ENCFF097JQF	https://www.encodeproject.org/files/ENCFF097JQF/@@download/ENCFF097JQF.tsv
Total RNA-seq	ENCSR000AFJ	ENCBS075RNA,ENCBS076RNA	temporal lobe	ENCFF011IOJ	https://www.encodeproject.org/files/ENCFF011IOJ/@@download/ENCFF011IOJ.tsv
Total RNA-seq	ENCSR000AEZ	ENCBS055RNA,ENCBS056RNA	heart	ENCFF857UYC	https://www.encodeproject.org/files/ENCFF857UYC/@@download/ENCFF857UYC.tsv
Total RNA-seq	ENCSR000AEZ	ENCBS055RNA,ENCBS056RNA	heart	ENCFF726GGW	https://www.encodeproject.org/files/ENCFF726GGW/@@download/ENCFF726GGW.tsv
Small RNA-seq	ENCSR000AFS	ENCBS054RNA,ENCBS053RNA	frontal cortex	ENCFF001RMM	https://www.encodeproject.org/files/ENCFF001RMM/@@download/ENCFF001RMM.fastq.gz
Small RNA-seq	ENCSR000AFS	ENCBS054RNA,ENCBS053RNA	frontal cortex	ENCFF001RMP	https://www.encodeproject.org/files/ENCFF001RMP/@@download/ENCFF001RMP.fastq.gz
Small RNA-seq	ENCSR000AFZ	ENCBS068RNA,ENCBS067RNA	skeletal muscle tissue	ENCFF001RMB	https://www.encodeproject.org/files/ENCFF001RMB/@@download/ENCFF001RMB.fastq.gz
Small RNA-seq	ENCSR000AFZ	ENCBS068RNA,ENCBS067RNA	skeletal muscle tissue	ENCFF001RMI	https://www.encodeproject.org/files/ENCFF001RMI/@@download/ENCFF001RMI.fastq.gz
Small RNA-seq	ENCSR000AGB	ENCBS072RNA,ENCBS071RNA	spinal cord	ENCFF001RLU	https://www.encodeproject.org/files/ENCFF001RLU/@@download/ENCFF001RLU.fastq.gz
Small RNA-seq	ENCSR000AGB	ENCBS072RNA,ENCBS071RNA	spinal cord	ENCFF001RLX	https://www.encodeproject.org/files/ENCFF001RLX/@@download/ENCFF001RLX.fastq.gz
Total RNA-seq	ENCSR000AEY	ENCBS054RNA,ENCBS053RNA	frontal cortex	ENCFF652PQZ	https://www.encodeproject.org/files/ENCFF652PQZ/@@download/ENCFF652PQZ.tsv
Total RNA-seq	ENCSR000AEY	ENCBS054RNA,ENCBS053RNA	frontal cortex	ENCFF520PXU	https://www.encodeproject.org/files/ENCFF520PXU/@@download/ENCFF520PXU.tsv
Total RNA-seq	ENCSR504QMK	ENCBS796JPW	right lobe of liver	ENCFF280YNO	https://www.encodeproject.org/files/ENCFF280YNO/@@download/ENCFF280YNO.tsv
Small RNA-seq	ENCSR718AXQ	ENCBS231DCI	Peyer's patch	ENCFF495VAK	https://www.encodeproject.org/files/ENCFF495VAK/@@download/ENCFF495VAK.fastq.gz
Small RNA-seq	ENCSR229WIW	ENCBS315DHM	testis	ENCFF478BJL	https://www.encodeproject.org/files/ENCFF478BJL/@@download/ENCFF478BJL.fastq.gz
Small RNA-seq	ENCSR961FIG	ENCBS711XVO	upper lobe of left lung	ENCFF192PKY	https://www.encodeproject.org/files/ENCFF192PKY/@@download/ENCFF192PKY.fastq.gz
Small RNA-seq	ENCSR359CVC	ENCBS207DLU	thyroid gland	ENCFF551ARD	https://www.encodeproject.org/files/ENCFF551ARD/@@download/ENCFF551ARD.fastq.gz
Small RNA-seq	ENCSR887HNW	ENCBS887WTT	uterus	ENCFF546NNZ	https://www.encodeproject.org/files/ENCFF546NNZ/@@download/ENCFF546NNZ.fastq.gz
Small RNA-seq	ENCSR779BVZ	ENCBS842VSS	esophagus squamous epithelium	ENCFF510IHL	https://www.encodeproject.org/files/ENCFF510IHL/@@download/ENCFF510IHL.fastq.gz
Small RNA-seq	ENCSR383PLJ	ENCBS571LWZ	esophagus muscularis mucosa	ENCFF657CXK	https://www.encodeproject.org/files/ENCFF657CXK/@@download/ENCFF657CXK.fastq.gz
Small RNA-seq	ENCSR866ZSG	ENCBS874HID	gastroesophageal sphincter	ENCFF181JNF	https://www.encodeproject.org/files/ENCFF181JNF/@@download/ENCFF181JNF.fastq.gz
Small RNA-seq	ENCSR610GDH	ENCBS517FSZ	omental fat pad	ENCFF908XAD	https://www.encodeproject.org/files/ENCFF908XAD/@@download/ENCFF908XAD.fastq.gz
Total RNA-seq	ENCSR330UMQ	ENCBS297IUS	spleen	ENCFF753CHW	https://www.encodeproject.org/files/ENCFF753CHW/@@download/ENCFF753CHW.tsv
Total RNA-seq	ENCSR495HDM	ENCBS656EUB	prostate gland	ENCFF454GAP	https://www.encodeproject.org/files/ENCFF454GAP/@@download/ENCFF454GAP.tsv
Small RNA-seq	ENCSR316SXP	ENCBS974EYF	transverse colon	ENCFF073SVL	https://www.encodeproject.org/files/ENCFF073SVL/@@download/ENCFF073SVL.fastq.gz
Small RNA-seq	ENCSR646HQQ	ENCBS581RWW	gastroesophageal sphincter	ENCFF338AVU	https://www.encodeproject.org/files/ENCFF338AVU/@@download/ENCFF338AVU.fastq.gz
Small RNA-seq	ENCSR996VHB	ENCBS271JIM	upper lobe of left lung	ENCFF694VGD	https://www.encodeproject.org/files/ENCFF694VGD/@@download/ENCFF694VGD.fastq.gz
Small RNA-seq	ENCSR307FBN	ENCBS213OJV	spleen	ENCFF534JKI	https://www.encodeproject.org/files/ENCFF534JKI/@@download/ENCFF534JKI.fastq.gz
Total RNA-seq	ENCSR146LBD	ENCBS158OEU	vagina	ENCFF855LJY	https://www.encodeproject.org/files/ENCFF855LJY/@@download/ENCFF855LJY.tsv
Total RNA-seq	ENCSR257NIR	ENCBS943XLR	Peyer's patch	ENCFF336EQS	https://www.encodeproject.org/files/ENCFF336EQS/@@download/ENCFF336EQS.tsv
Total RNA-seq	ENCSR900SGE	ENCBS213OJV	spleen	ENCFF354TGX	https://www.encodeproject.org/files/ENCFF354TGX/@@download/ENCFF354TGX.tsv
Total RNA-seq	ENCSR238ZZD	ENCBS207DLU	thyroid gland	ENCFF625QLJ	https://www.encodeproject.org/files/ENCFF625QLJ/@@download/ENCFF625QLJ.tsv
Total RNA-seq	ENCSR740YMS	ENCBS616IQR	gastroesophageal sphincter	ENCFF749AJA	https://www.encodeproject.org/files/ENCFF749AJA/@@download/ENCFF749AJA.tsv
Total RNA-seq	ENCSR839ZDH	ENCBS271JIM	upper lobe of left lung	ENCFF249QYL	https://www.encodeproject.org/files/ENCFF249QYL/@@download/ENCFF249QYL.tsv
Small RNA-seq	ENCSR917CQJ	ENCBS297IUS	spleen	ENCFF015UJX	https://www.encodeproject.org/files/ENCFF015UJX/@@download/ENCFF015UJX.fastq.gz
Small RNA-seq	ENCSR882DFF	ENCBS214FDP	sigmoid colon	ENCFF631JZF	https://www.encodeproject.org/files/ENCFF631JZF/@@download/ENCFF631JZF.fastq.gz
Small RNA-seq	ENCSR525WFB	ENCBS767MGS	transverse colon	ENCFF645FQS	https://www.encodeproject.org/files/ENCFF645FQS/@@download/ENCFF645FQS.fastq.gz
Small RNA-seq	ENCSR000AFU	ENCBS058RNA,ENCBS057RNA	metanephros	ENCFF001RMU	https://www.encodeproject.org/files/ENCFF001RMU/@@download/ENCFF001RMU.fastq.gz
Small RNA-seq	ENCSR000AFU	ENCBS058RNA,ENCBS057RNA	metanephros	ENCFF001RMF	https://www.encodeproject.org/files/ENCFF001RMF/@@download/ENCFF001RMF.fastq.gz
Total RNA-seq	ENCSR796HLX	ENCBS986CBC	tibial nerve	ENCFF904FEZ	https://www.encodeproject.org/files/ENCFF904FEZ/@@download/ENCFF904FEZ.tsv
Total RNA-seq	ENCSR586SYA	ENCBS273XDV	body of pancreas	ENCFF204BZU	https://www.encodeproject.org/files/ENCFF204BZU/@@download/ENCFF204BZU.tsv
Total RNA-seq	ENCSR827IXS	ENCBS214FDP	sigmoid colon	ENCFF192TOO	https://www.encodeproject.org/files/ENCFF192TOO/@@download/ENCFF192TOO.tsv
Small RNA-seq	ENCSR000AFT	ENCBS055RNA,ENCBS056RNA	heart	ENCFF001RLZ	https://www.encodeproject.org/files/ENCFF001RLZ/@@download/ENCFF001RLZ.fastq.gz
Small RNA-seq	ENCSR000AFT	ENCBS055RNA,ENCBS056RNA	heart	ENCFF001RMK	https://www.encodeproject.org/files/ENCFF001RMK/@@download/ENCFF001RMK.fastq.gz
Total RNA-seq	ENCSR042GYH	ENCBS711CPB	ovary	ENCFF957VSL	https://www.encodeproject.org/files/ENCFF957VSL/@@download/ENCFF957VSL.tsv
Total RNA-seq	ENCSR671IYC	ENCBS389HVX	body of pancreas	ENCFF368OME	https://www.encodeproject.org/files/ENCFF368OME/@@download/ENCFF368OME.tsv
Total RNA-seq	ENCSR653ZJF	ENCBS767MGS	transverse colon	ENCFF505DGK	https://www.encodeproject.org/files/ENCFF505DGK/@@download/ENCFF505DGK.tsv
Total RNA-seq	ENCSR098BUF	ENCBS571LWZ	esophagus muscularis mucosa	ENCFF257PBB	https://www.encodeproject.org/files/ENCFF257PBB/@@download/ENCFF257PBB.tsv
Total RNA-seq	ENCSR313COD	ENCBS320PNF	upper lobe of left lung	ENCFF049ETK	https://www.encodeproject.org/files/ENCFF049ETK/@@download/ENCFF049ETK.tsv
Total RNA-seq	ENCSR504NIU	ENCBS280PMM	subcutaneous adipose tissue	ENCFF967YNU	https://www.encodeproject.org/files/ENCFF967YNU/@@download/ENCFF967YNU.tsv
Small RNA-seq	ENCSR091JNF	ENCBS943XLR	Peyer's patch	ENCFF853XSN	https://www.encodeproject.org/files/ENCFF853XSN/@@download/ENCFF853XSN.fastq.gz
Total RNA-seq	ENCSR471RUK	ENCBS085LTC	stomach	ENCFF382HKK	https://www.encodeproject.org/files/ENCFF382HKK/@@download/ENCFF382HKK.tsv
Small RNA-seq	ENCSR289GGY	ENCBS903FMK	esophagus squamous epithelium	ENCFF081QYT	https://www.encodeproject.org/files/ENCFF081QYT/@@download/ENCFF081QYT.fastq.gz
Small RNA-seq	ENCSR812JEU	ENCBS158OEU	vagina	ENCFF310THB	https://www.encodeproject.org/files/ENCFF310THB/@@download/ENCFF310THB.fastq.gz
Small RNA-seq	ENCSR626GVP	ENCBS255MJZ	testis	ENCFF195CBI	https://www.encodeproject.org/files/ENCFF195CBI/@@download/ENCFF195CBI.fastq.gz
Small RNA-seq	ENCSR379GPS	ENCBS504VDB	esophagus squamous epithelium	ENCFF429ILE	https://www.encodeproject.org/files/ENCFF429ILE/@@download/ENCFF429ILE.fastq.gz
Total RNA-seq	ENCSR544SAU	ENCBS231DCI	Peyer's patch	ENCFF715EVL	https://www.encodeproject.org/files/ENCFF715EVL/@@download/ENCFF715EVL.tsv
Small RNA-seq	ENCSR418FVT	ENCBS085LTC	stomach	ENCFF685KEG	https://www.encodeproject.org/files/ENCFF685KEG/@@download/ENCFF685KEG.fastq.gz
Total RNA-seq	ENCSR106SZN	ENCBS379XNT	spleen	ENCFF916TWO	https://www.encodeproject.org/files/ENCFF916TWO/@@download/ENCFF916TWO.tsv
Small RNA-seq	ENCSR168XPO	ENCBS668MJW	transverse colon	ENCFF381DXM	https://www.encodeproject.org/files/ENCFF381DXM/@@download/ENCFF381DXM.fastq.gz
Total RNA-seq	ENCSR071ZLM	ENCBS887WTT	uterus	ENCFF278CKI	https://www.encodeproject.org/files/ENCFF278CKI/@@download/ENCFF278CKI.tsv
Small RNA-seq	ENCSR033TKS	ENCBS273XDV	body of pancreas	ENCFF242SEA	https://www.encodeproject.org/files/ENCFF242SEA/@@download/ENCFF242SEA.fastq.gz
Small RNA-seq	ENCSR183YQY	ENCBS999VTF	transverse colon	ENCFF211GIU	https://www.encodeproject.org/files/ENCFF211GIU/@@download/ENCFF211GIU.fastq.gz
Small RNA-seq	ENCSR603XUX	ENCBS796JPW	right lobe of liver	ENCFF158HXL	https://www.encodeproject.org/files/ENCFF158HXL/@@download/ENCFF158HXL.fastq.gz
Total RNA-seq	ENCSR754WLW	ENCBS006KAW	adrenal gland	ENCFF254VJQ	https://www.encodeproject.org/files/ENCFF254VJQ/@@download/ENCFF254VJQ.tsv
Total RNA-seq	ENCSR752UNJ	ENCBS607DWD	stomach	ENCFF535HFG	https://www.encodeproject.org/files/ENCFF535HFG/@@download/ENCFF535HFG.tsv
Total RNA-seq	ENCSR296PMS	ENCBS141UOA	stomach	ENCFF930JZC	https://www.encodeproject.org/files/ENCFF930JZC/@@download/ENCFF930JZC.tsv
Small RNA-seq	ENCSR635SLB	ENCBS581JIS	sigmoid colon	ENCFF655CDV	https://www.encodeproject.org/files/ENCFF655CDV/@@download/ENCFF655CDV.fastq.gz
Small RNA-seq	ENCSR539RDF	ENCBS320PNF	upper lobe of left lung	ENCFF768XBE	https://www.encodeproject.org/files/ENCFF768XBE/@@download/ENCFF768XBE.fastq.gz
Small RNA-seq	ENCSR020VES	ENCBS280PMM	subcutaneous adipose tissue	ENCFF903MJZ	https://www.encodeproject.org/files/ENCFF903MJZ/@@download/ENCFF903MJZ.fastq.gz
Small RNA-seq	ENCSR264COY	ENCBS006KAW	adrenal gland	ENCFF516CUT	https://www.encodeproject.org/files/ENCFF516CUT/@@download/ENCFF516CUT.fastq.gz
Small RNA-seq	ENCSR295NAK	ENCBS072KNR	esophagus muscularis mucosa	ENCFF106XDA	https://www.encodeproject.org/files/ENCFF106XDA/@@download/ENCFF106XDA.fastq.gz
Small RNA-seq	ENCSR593MVW	ENCBS253SDK	spleen	ENCFF682YQJ	https://www.encodeproject.org/files/ENCFF682YQJ/@@download/ENCFF682YQJ.fastq.gz
Small RNA-seq	ENCSR003SZJ	ENCBS607DWD	stomach	ENCFF379KTQ	https://www.encodeproject.org/files/ENCFF379KTQ/@@download/ENCFF379KTQ.fastq.gz
Total RNA-seq	ENCSR194HVU	ENCBS253SDK	spleen	ENCFF087VIO	https://www.encodeproject.org/files/ENCFF087VIO/@@download/ENCFF087VIO.tsv
Small RNA-seq	ENCSR133GQJ	ENCBS141UOA	stomach	ENCFF261XRS	https://www.encodeproject.org/files/ENCFF261XRS/@@download/ENCFF261XRS.fastq.gz
Small RNA-seq	ENCSR968DMR	ENCBS894VJJ	sigmoid colon	ENCFF728EUS	https://www.encodeproject.org/files/ENCFF728EUS/@@download/ENCFF728EUS.fastq.gz
Total RNA-seq	ENCSR094GVZ	ENCBS581JIS	sigmoid colon	ENCFF179AVF	https://www.encodeproject.org/files/ENCFF179AVF/@@download/ENCFF179AVF.tsv
Total RNA-seq	ENCSR354QPN	ENCBS903FMK	esophagus squamous epithelium	ENCFF301YAH	https://www.encodeproject.org/files/ENCFF301YAH/@@download/ENCFF301YAH.tsv
Small RNA-seq	ENCSR203DPX	ENCBS986CBC	tibial nerve	ENCFF800ZUT	https://www.encodeproject.org/files/ENCFF800ZUT/@@download/ENCFF800ZUT.fastq.gz
Small RNA-seq	ENCSR573RGL	ENCBS038PAI	stomach	ENCFF583SZV	https://www.encodeproject.org/files/ENCFF583SZV/@@download/ENCFF583SZV.fastq.gz
Total RNA-seq	ENCSR801MKV	ENCBS423TBO	adrenal gland	ENCFF250FNI	https://www.encodeproject.org/files/ENCFF250FNI/@@download/ENCFF250FNI.tsv
Small RNA-seq	ENCSR587CPE	ENCBS379XNT	spleen	ENCFF400GBK	https://www.encodeproject.org/files/ENCFF400GBK/@@download/ENCFF400GBK.fastq.gz
Total RNA-seq	ENCSR857WJK	ENCBS516KIQ	sigmoid colon	ENCFF934VJV	https://www.encodeproject.org/files/ENCFF934VJV/@@download/ENCFF934VJV.tsv
Total RNA-seq	ENCSR344MQK	ENCBS255MJZ	testis	ENCFF438ZIY	https://www.encodeproject.org/files/ENCFF438ZIY/@@download/ENCFF438ZIY.tsv
Total RNA-seq	ENCSR403SZN	ENCBS999VTF	transverse colon	ENCFF874CRV	https://www.encodeproject.org/files/ENCFF874CRV/@@download/ENCFF874CRV.tsv
Small RNA-seq	ENCSR227FNZ	ENCBS656EUB	prostate gland	ENCFF059WHB	https://www.encodeproject.org/files/ENCFF059WHB/@@download/ENCFF059WHB.fastq.gz
Total RNA-seq	ENCSR800WIY	ENCBS974EYF	transverse colon	ENCFF332OML	https://www.encodeproject.org/files/ENCFF332OML/@@download/ENCFF332OML.tsv
Total RNA-seq	ENCSR528ZKN	ENCBS581RWW	gastroesophageal sphincter	ENCFF646VVU	https://www.encodeproject.org/files/ENCFF646VVU/@@download/ENCFF646VVU.tsv
